# Supplementary material for: Phylogenetic diversity, functional pathways, and network interactions of ocular chlamydia-like organisms (CLOs) in trachoma-endemic Ethiopia
Source: mBio. 2026 Apr 23;17(5):e00534-26. doi: 10.1128/mbio.00534-26 (PMC13170232; doi:10.1128/mbio.00534-26)
Supplement: Table S1 — Association of CLO phylotypes with age, sex, trachoma grade, and Ct infection status. [file mbio.00534-26-s0002.xlsx]

## Sheet: adjusted OR
Table S1: Association of CLO phylotypes with age, sex, trachoma grade and Ct infection status.
Binary logistic regression models assessing factors associated with CLO phylotype presence. Negative/Positive columns show sample counts without/with the respective phylotype detected. Crude OR = unadjusted odds ratio; Adjusted OR = odds ratio adjusted for all other variables in the model (age group, sex, trachoma grade, and Ct infection status). Reference categories (ref) are: Children (age), Fe…
Chlamydiae_III	CLO-Negative	CLO-Positive	Crude OR	Crude 95% CI	Crude p-value	Adjusted OR	Adjusted 95% CI	Adjusted p-value
Age
Children	81	1	1	ref	-	1	ref	-
Adolescents	61	3	3.98	0.4-39.24	0.319	1.24	0.17-9.22	0.834
Adults	320	7	1.77	0.21-14.61	1	0.81	0.16-4.14	0.795
Older adults	571	6	0.85	0.1-7.16	1	0.55	0.11-2.72	0.46
Sex
Female	520	11	1	ref	-	1	ref	-
Male	518	6	0.55	0.2-1.49	0.232	1.32	0.49-3.55	0.576
Trachoma grade
TO	131	6	1	ref	-	1	ref	-
TF/TI	68	2	0.64	0.13-3.27	0.72	0.66	0.13-3.38	0.616
TS/TT	831	9	0.24	0.08-0.68	0.012	0.25	0.09-0.71	0.009
C. trachomatis infection
Ct negative	916	17	1	ref	-	1	ref	-
Ct positive	126	0	0	0.0-1.58	0.248	0.47	0.06-3.58	0.465
Chlamydiae_VI	CLO-Negative	CLO-Positive	Crude OR	Crude 95% CI	Crude p-value	Adjusted OR	Adjusted 95% CI	Adjusted p-value
Age
Children	68	14	1	ref	-	1	ref	-
Adolescents	49	15	1.49	0.66-3.36	0.339	0.97	0.37-2.5	0.945
Adults	290	37	0.62	0.32-1.21	0.158	0.91	0.44-1.88	0.794
Older adults	512	65	0.62	0.33-1.16	0.13	1.02	0.51-2.02	0.963
Sex
Female	467	64	1	ref	-	1	ref	-
Male	457	67	1.07	0.74-1.54	0.718	1.15	0.79-1.67	0.456
Trachoma grade
TO	109	28	1	ref	-	1	ref	-
TF/TI	56	14	0.97	0.47-2.0	0.941	0.98	0.48-2.01	0.956
TS/TT	751	89	0.46	0.29-0.74	0.001	0.46	0.29-0.74	0.001
C. trachomatis infection
Ct negative	816	117	1	ref	-	1	ref	-
Ct positive	112	14	0.87	0.48-1.57	0.647	0.89	0.49-1.62	0.711
