# Supplementary material for: Phylogenetic diversity, functional pathways, and network interactions of ocular chlamydia-like organisms (CLOs) in trachoma-endemic Ethiopia
Source: mBio. 2026 Apr 23;17(5):e00534-26. doi: 10.1128/mbio.00534-26 (PMC13170232; doi:10.1128/mbio.00534-26)
Supplement: Table S2 — Differentially prevalent microbial species between CLO+ and CLO− ocular microbiome samples identified by MaAsLin3. [file mbio.00534-26-s0003.xlsx]

## Sheet: S2a
Table S2a. Differentially abundant bacterial species between CLO+ and CLO- ocular microbiome samples identified by MaAsLin3.
Results from MaAsLin3 abundance model comparing species relative abundance between CLO+ and CLO- samples. coef = effect size coefficient (positive values indicate higher abundance in CLO+); stderr = standard error; pval_individual = individual feature p-value; qval_individual = FDR-adjusted q-value; pval_joint and qval_joint = joint testing p-value and q-value; N = total samples; N_not_zero = sam…
feature	metadata	value	name	coef	null_hypothesis	stderr	pval_individual	qval_individual	pval_joint	qval_joint	error	model	N	N_not_zero	Direction	Association_Type
Mycobacterium canetti	CLO_status	CLO_pos	CLO_statusCLO_pos	0.451401	0.393783	0.502177	0.909045	0.986603	1.58101e-15	3.09878e-12	NA	abundance	457	299	Abundance: Enriched in CLO+	abundance
Vibrio diabolicus	CLO_status	CLO_pos	CLO_statusCLO_pos	3.81651	0.393783	1.12988	0.00372206	0.140977	2.69411e-14	2.64023e-11	NA	abundance	457	65	Abundance: Enriched in CLO+	abundance
Burkholderia pseudomallei	CLO_status	CLO_pos	CLO_statusCLO_pos	0.120259	0.393783	0.359675	0.451162	0.866934	2.38566e-12	1.55863e-09	NA	abundance	457	264	Abundance: Enriched in CLO+	abundance
Bradyrhizobium sp CCBAU 53421	CLO_status	CLO_pos	CLO_statusCLO_pos	-0.377943	0.393783	0.290638	0.00987144	0.234681	2.983e-09	1.46167e-06	NA	abundance	457	249	Abundance: Enriched in CLO-	abundance
Bacillus velezensis	CLO_status	CLO_pos	CLO_statusCLO_pos	0.0774549	0.393783	0.376902	0.406362	0.857669	4.5221e-09	1.77266e-06	NA	abundance	457	202	Abundance: Enriched in CLO+	abundance
Xanthomonas euvesicatoria	CLO_status	CLO_pos	CLO_statusCLO_pos	0.317562	0.393783	0.449797	0.866119	0.979748	2.37365e-08	7.75391e-06	NA	abundance	457	192	Abundance: Enriched in CLO+	abundance
Vibrio plantisponsor	CLO_status	CLO_pos	CLO_statusCLO_pos	5.05785	0.393783	0.772147	6.31149e-08	2.47284e-05	6.31149e-08	1.76722e-05	NA	abundance	457	81	Abundance: Enriched in CLO+	abundance
Bradyrhizobium sp ma5	CLO_status	CLO_pos	CLO_statusCLO_pos	-0.54072	0.393783	0.288952	0.00177887	0.0824516	2.56835e-06	0.000539306	NA	abundance	457	203	Abundance: Enriched in CLO-	abundance
Rhodopseudomonas boonkerdii	CLO_status	CLO_pos	CLO_statusCLO_pos	0.842758	0.393783	0.358691	0.217032	0.74304	2.75156e-06	0.000539306	NA	abundance	457	260	Abundance: Enriched in CLO+	abundance
Citrobacter freundii complex sp CFNIH2	CLO_status	CLO_pos	CLO_statusCLO_pos	-5.83029	0.393783	1.26581	8.76037e-06	0.00201901	8.76037e-06	0.00143086	NA	abundance	457	61	Abundance: Enriched in CLO-	abundance
Burkholderia multivorans	CLO_status	CLO_pos	CLO_statusCLO_pos	1.57967	0.393783	0.261491	1.30859e-05	0.00256353	1.30859e-05	0.00170989	NA	abundance	457	376	Abundance: Enriched in CLO+	abundance
Clostridium botulinum	CLO_status	CLO_pos	CLO_statusCLO_pos	1.02484	0.393783	0.259178	0.018207	0.31552	1.72853e-05	0.00199289	NA	abundance	457	335	Abundance: Enriched in CLO+	abundance
Tardiphaga alba	CLO_status	CLO_pos	CLO_statusCLO_pos	0.870641	0.393783	0.352464	0.182927	0.713817	2.09241e-05	0.0022784	NA	abundance	457	234	Abundance: Enriched in CLO+	abundance
Vibrio kanaloae	CLO_status	CLO_pos	CLO_statusCLO_pos	4.61807	0.393783	0.955389	2.53198e-05	0.00396811	2.53198e-05	0.00261193	NA	abundance	457	111	Abundance: Enriched in CLO+	abundance
Bdellovibrio bacteriovorus	CLO_status	CLO_pos	CLO_statusCLO_pos	0.862564	0.393783	0.407057	0.253864	0.770262	4.05895e-05	0.00361615	NA	abundance	457	237	Abundance: Enriched in CLO+	abundance
Vibrio diazotrophicus	CLO_status	CLO_pos	CLO_statusCLO_pos	4.45179	0.393783	0.928499	5.26774e-05	0.00737107	5.26774e-05	0.00448903	NA	abundance	457	67	Abundance: Enriched in CLO+	abundance
Catenibacterium mitsuokai	CLO_status	CLO_pos	CLO_statusCLO_pos	2.43679	0.393783	0.472204	3.11658e-05	0.00469644	6.23305e-05	0.00509033	NA	abundance	457	156	Abundance: Enriched in CLO+	abundance
Babesia bigemina	CLO_status	CLO_pos	CLO_statusCLO_pos	0.884876	0.393783	0.297889	0.106841	0.602309	0.000116715	0.00879853	NA	abundance	457	262	Abundance: Enriched in CLO+	abundance
Ligilactobacillus ruminis	CLO_status	CLO_pos	CLO_statusCLO_pos	1.99706	0.393783	0.407475	0.000142586	0.016431	0.000142586	0.0103143	NA	abundance	457	167	Abundance: Enriched in CLO+	abundance
Yersinia similis	CLO_status	CLO_pos	CLO_statusCLO_pos	0.419604	0.393783	0.405097	0.949504	0.988479	0.000147347	0.0103143	NA	abundance	457	218	Abundance: Enriched in CLO+	abundance
Bradyrhizobium sp Pha-3	CLO_status	CLO_pos	CLO_statusCLO_pos	-0.525453	0.393783	0.316114	0.00468786	0.157689	0.000343945	0.0198274	NA	abundance	457	196	Abundance: Enriched in CLO-	abundance
Dictyostelium discoideum	CLO_status	CLO_pos	CLO_statusCLO_pos	-1.75981	0.393783	0.563341	0.000223651	0.0208635	0.000447252	0.0236923	NA	abundance	457	135	Abundance: Enriched in CLO-	abundance
Bacteroides eggerthii	CLO_status	CLO_pos	CLO_statusCLO_pos	-1.4025	0.393783	0.470283	0.000243032	0.0214253	0.000486006	0.0241128	NA	abundance	457	123	Abundance: Enriched in CLO-	abundance
Bradyrhizobium sp B124	CLO_status	CLO_pos	CLO_statusCLO_pos	-0.483804	0.393783	0.274423	0.00209778	0.0894001	0.00053871	0.025753	NA	abundance	457	183	Abundance: Enriched in CLO-	abundance
Mesomycoplasma hyorhinis	CLO_status	CLO_pos	CLO_statusCLO_pos	0.296197	0.393783	0.605208	0.872565	0.982331	0.000575889	0.0268748	NA	abundance	457	83	Abundance: Enriched in CLO+	abundance
Acidaminococcus intestini	CLO_status	CLO_pos	CLO_statusCLO_pos	1.97659	0.393783	0.423945	0.000318704	0.0247984	0.000637306	0.0281146	NA	abundance	457	144	Abundance: Enriched in CLO+	abundance
Bradyrhizobium sp B097	CLO_status	CLO_pos	CLO_statusCLO_pos	-0.143698	0.393783	0.301226	0.0813083	0.552107	0.000645489	0.0281146	NA	abundance	457	206	Abundance: Enriched in CLO-	abundance
Klebsiella pneumoniae	CLO_status	CLO_pos	CLO_statusCLO_pos	-0.115224	0.393783	0.302768	0.100187	0.59074	0.00107478	0.0457952	NA	abundance	457	314	Abundance: Enriched in CLO-	abundance
Corynebacterium marquesiae	CLO_status	CLO_pos	CLO_statusCLO_pos	-0.433105	0.393783	0.238669	0.000868014	0.0547065	0.00173527	0.0604694	NA	abundance	457	420	Abundance: Enriched in CLO-	abundance
Segatella hominis	CLO_status	CLO_pos	CLO_statusCLO_pos	1.70232	0.393783	0.382794	0.00087593	0.0547065	0.00175109	0.0604694	NA	abundance	457	233	Abundance: Enriched in CLO+	abundance
Bacillus thuringiensis	CLO_status	CLO_pos	CLO_statusCLO_pos	-0.240976	0.393783	0.30862	0.0442716	0.448026	0.00170864	0.0604694	NA	abundance	457	205	Abundance: Enriched in CLO-	abundance
Kineococcus sp DHX-1	CLO_status	CLO_pos	CLO_statusCLO_pos	0.343711	0.393783	0.33005	0.880981	0.984219	0.00261535	0.0775871	NA	abundance	457	151	Abundance: Enriched in CLO+	abundance
Acetobacter pasteurianus	CLO_status	CLO_pos	CLO_statusCLO_pos	1.06531	0.393783	0.530123	0.210794	0.74276	0.00350645	0.090983	NA	abundance	457	107	Abundance: Enriched in CLO+	abundance
Curtobacterium flaccumfaciens	CLO_status	CLO_pos	CLO_statusCLO_pos	0.715155	0.393783	0.409543	0.43745	0.863107	0.00423339	0.0999867	NA	abundance	457	153	Abundance: Enriched in CLO+	abundance

## Sheet: S2b
Table S2b. Differentially prevalent microbial species between CLO+ and CLO- ocular microbiome samples identified by MaAsLin3.
Results from MaAsLin3 prevalence model comparing species detection frequency between CLO+ and CLO- samples. coef = log odds coefficient (positive values indicate higher prevalence in CLO+); stderr = standard error of the coefficient; pval_individual = individual feature p-value; qval_individual = FDR-adjusted q-value; pval_joint and qval_joint = joint testing p-value and q-value accounting for bo…
feature	metadata	value	name	coef	null_hypothesis	stderr	pval_individual	qval_individual	pval_joint	qval_joint	error	model	N	N_not_zero	Direction	Association_Type
Mycobacterium canetti	CLO_status	CLO_pos	CLO_statusCLO_pos	3.13155	0	0.388739	7.90506e-16	1.5486e-12	1.58101e-15	3.09878e-12	NA	prevalence	457	299	Prevalence: More common in CLO+	prevalence
Vibrio diabolicus	CLO_status	CLO_pos	CLO_statusCLO_pos	2.62082	0	0.340309	1.34705e-14	1.75925e-11	2.69411e-14	2.64023e-11	NA	prevalence	457	65	Prevalence: More common in CLO+	prevalence
Burkholderia pseudomallei	CLO_status	CLO_pos	CLO_statusCLO_pos	1.69211	0	0.238117	1.19283e-12	7.78919e-10	2.38566e-12	1.55863e-09	NA	prevalence	457	264	Prevalence: More common in CLO+	prevalence
Bradyrhizobium sp CCBAU 53421	CLO_status	CLO_pos	CLO_statusCLO_pos	1.33604	0	0.221005	1.4915e-09	8.34814e-07	2.983e-09	1.46167e-06	NA	prevalence	457	249	Prevalence: More common in CLO+	prevalence
Bacillus velezensis	CLO_status	CLO_pos	CLO_statusCLO_pos	1.24419	0	0.208134	2.26105e-09	1.10735e-06	4.5221e-09	1.77266e-06	NA	prevalence	457	202	Prevalence: More common in CLO+	prevalence
Xanthomonas euvesicatoria	CLO_status	CLO_pos	CLO_statusCLO_pos	1.17682	0	0.206401	1.18682e-08	5.16664e-06	2.37365e-08	7.75391e-06	NA	prevalence	457	192	Prevalence: More common in CLO+	prevalence
Vibrio plantisponsor	CLO_status	CLO_pos	CLO_statusCLO_pos	1.9741	0	0.271464	3.54023e-13	3.14079e-10	6.31149e-08	1.76722e-05	Prevalence association possibly induced by stronger abundance association	prevalence	457	81	Prevalence: More common in CLO+	prevalence
Bradyrhizobium sp ma5	CLO_status	CLO_pos	CLO_statusCLO_pos	1.01013	0	0.20861	1.28417e-06	0.00041464	2.56835e-06	0.000539306	NA	prevalence	457	203	Prevalence: More common in CLO+	prevalence
Rhodopseudomonas boonkerdii	CLO_status	CLO_pos	CLO_statusCLO_pos	1.04235	0	0.215875	1.37578e-06	0.00041464	2.75156e-06	0.000539306	NA	prevalence	457	260	Prevalence: More common in CLO+	prevalence
Citrobacter freundii complex sp CFNIH2	CLO_status	CLO_pos	CLO_statusCLO_pos	-1.56026	0	0.412118	0.000153125	0.0166652	8.76037e-06	0.00143086	Prevalence association possibly induced by stronger abundance association	prevalence	457	61	Prevalence: More common in CLO-	prevalence
Burkholderia multivorans	CLO_status	CLO_pos	CLO_statusCLO_pos	1.38803	0	0.337723	3.95724e-05	0.00574239	1.30859e-05	0.00170989	Prevalence association possibly induced by stronger abundance association	prevalence	457	376	Prevalence: More common in CLO+	prevalence
Clostridium botulinum	CLO_status	CLO_pos	CLO_statusCLO_pos	1.15496	0	0.259623	8.64267e-06	0.00201901	1.72853e-05	0.00199289	NA	prevalence	457	335	Prevalence: More common in CLO+	prevalence
Tardiphaga alba	CLO_status	CLO_pos	CLO_statusCLO_pos	0.929396	0	0.210872	1.04621e-05	0.00227725	2.09241e-05	0.0022784	NA	prevalence	457	234	Prevalence: More common in CLO+	prevalence
Vibrio kanaloae	CLO_status	CLO_pos	CLO_statusCLO_pos	2.19555	0	0.249064	1.19484e-18	4.68139e-15	2.53198e-05	0.00261193	Prevalence association possibly induced by stronger abundance association	prevalence	457	111	Prevalence: More common in CLO+	prevalence
Bdellovibrio bacteriovorus	CLO_status	CLO_pos	CLO_statusCLO_pos	0.891262	0	0.209137	2.02949e-05	0.00331315	4.05895e-05	0.00361615	NA	prevalence	457	237	Prevalence: More common in CLO+	prevalence
Vibrio diazotrophicus	CLO_status	CLO_pos	CLO_statusCLO_pos	2.22809	0	0.307099	4.00815e-13	3.14079e-10	5.26774e-05	0.00448903	Prevalence association possibly induced by stronger abundance association	prevalence	457	67	Prevalence: More common in CLO+	prevalence
Catenibacterium mitsuokai	CLO_status	CLO_pos	CLO_statusCLO_pos	-0.375827	0	0.217432	0.0839017	0.557475	6.23305e-05	0.00509033	NA	prevalence	457	156	Prevalence: More common in CLO-	prevalence
Babesia bigemina	CLO_status	CLO_pos	CLO_statusCLO_pos	0.846346	0	0.210568	5.83593e-05	0.00762172	0.000116715	0.00879853	NA	prevalence	457	262	Prevalence: More common in CLO+	prevalence
Yersinia similis	CLO_status	CLO_pos	CLO_statusCLO_pos	0.815505	0	0.205723	7.3676e-05	0.00931169	0.000147347	0.0103143	NA	prevalence	457	218	Prevalence: More common in CLO+	prevalence
Ligilactobacillus ruminis	CLO_status	CLO_pos	CLO_statusCLO_pos	0.303851	0	0.20364	0.135673	0.640443	0.000142586	0.0103143	Prevalence association possibly induced by stronger abundance association	prevalence	457	167	Prevalence: More common in CLO+	prevalence
Bradyrhizobium sp Pha-3	CLO_status	CLO_pos	CLO_statusCLO_pos	0.763862	0	0.203319	0.000171987	0.0172781	0.000343945	0.0198274	NA	prevalence	457	196	Prevalence: More common in CLO+	prevalence
Dictyostelium discoideum	CLO_status	CLO_pos	CLO_statusCLO_pos	0.133431	0	0.219551	0.543358	0.898729	0.000447252	0.0236923	NA	prevalence	457	135	Prevalence: More common in CLO+	prevalence
Bacteroides eggerthii	CLO_status	CLO_pos	CLO_statusCLO_pos	-0.181705	0	0.23359	0.436639	0.863107	0.000486006	0.0241128	NA	prevalence	457	123	Prevalence: More common in CLO-	prevalence
Bradyrhizobium sp B124	CLO_status	CLO_pos	CLO_statusCLO_pos	0.761563	0	0.209044	0.000269391	0.0229451	0.00053871	0.025753	NA	prevalence	457	183	Prevalence: More common in CLO+	prevalence
Mesomycoplasma hyorhinis	CLO_status	CLO_pos	CLO_statusCLO_pos	-1.14878	0	0.31683	0.000287986	0.024007	0.000575889	0.0268748	NA	prevalence	457	83	Prevalence: More common in CLO-	prevalence
Bradyrhizobium sp B097	CLO_status	CLO_pos	CLO_statusCLO_pos	0.733523	0	0.203967	0.000322796	0.0247984	0.000645489	0.0281146	NA	prevalence	457	206	Prevalence: More common in CLO+	prevalence
Acidaminococcus intestini	CLO_status	CLO_pos	CLO_statusCLO_pos	-0.203148	0	0.221068	0.358128	0.82643	0.000637306	0.0281146	NA	prevalence	457	144	Prevalence: More common in CLO-	prevalence
Klebsiella pneumoniae	CLO_status	CLO_pos	CLO_statusCLO_pos	0.810675	0	0.23421	0.000537537	0.0405013	0.00107478	0.0457952	NA	prevalence	457	314	Prevalence: More common in CLO+	prevalence
Bacillus thuringiensis	CLO_status	CLO_pos	CLO_statusCLO_pos	0.673475	0	0.201975	0.000854686	0.0547065	0.00170864	0.0604694	NA	prevalence	457	205	Prevalence: More common in CLO+	prevalence
Segatella hominis	CLO_status	CLO_pos	CLO_statusCLO_pos	-0.229186	0	0.200187	0.252269	0.769515	0.00175109	0.0604694	NA	prevalence	457	233	Prevalence: More common in CLO-	prevalence
Corynebacterium marquesiae	CLO_status	CLO_pos	CLO_statusCLO_pos	0.424572	0	0.377034	0.260131	0.776609	0.00173527	0.0604694	NA	prevalence	457	420	Prevalence: More common in CLO+	prevalence
Kineococcus sp DHX-1	CLO_status	CLO_pos	CLO_statusCLO_pos	0.669802	0	0.208395	0.00130853	0.0713079	0.00261535	0.0775871	NA	prevalence	457	151	Prevalence: More common in CLO+	prevalence
Acetobacter pasteurianus	CLO_status	CLO_pos	CLO_statusCLO_pos	0.710896	0	0.227205	0.00175476	0.0824516	0.00350645	0.090983	NA	prevalence	457	107	Prevalence: More common in CLO+	prevalence
Curtobacterium flaccumfaciens	CLO_status	CLO_pos	CLO_statusCLO_pos	0.637307	0	0.207387	0.00211894	0.0894001	0.00423339	0.0999867	NA	prevalence	457	153	Prevalence: More common in CLO+	prevalence
