# Supplementary material for: Phylogenetic diversity, functional pathways, and network interactions of ocular chlamydia-like organisms (CLOs) in trachoma-endemic Ethiopia
Source: mBio. 2026 Apr 23;17(5):e00534-26. doi: 10.1128/mbio.00534-26 (PMC13170232; doi:10.1128/mbio.00534-26)
Supplement: Table S3 — Species-level contributions to CLO-associated functional pathway. [file mbio.00534-26-s0004.xlsx]

## Sheet: Table S3a - children
Table S3a: Species-level contributions to CLO-associated functional pathway in the ocular microbiome of children
Each row shows a pathway (MetaCyc ID and name), the clinical subgroup analyzed, and the contributing species
Pathway ID	Pathway name	subgroup	Species
PWY-1042	glycolysis IV	Children	Prevotella copri
PWY-1042	glycolysis IV	Children	Mitsuokella jalaludinii
PWY-1042	glycolysis IV	Children	Prevotella sp AM42 24
PWY-1042	glycolysis IV	Children	Prevotella corporis
PWY-1042	glycolysis IV	Children	Streptococcus pneumoniae
PWY-1042	glycolysis IV	Children	Haemophilus influenzae
PWY-1042	glycolysis IV	Children	Haemophilus aegyptius
PWY-1042	glycolysis IV	Children	Collinsella aerofaciens
PWY-1042	glycolysis IV	Children	Pantoea agglomerans
PWY-1042	glycolysis IV	Children	Pantoea vagans
PWY-1042	glycolysis IV	Children	Streptococcus sinensis
PWY-1042	glycolysis IV	Children	Haemophilus haemolyticus
PWY-1042	glycolysis IV	Children	Haemophilus sp C1
PWY-1042	glycolysis IV	Children	Streptococcus oralis
GLYCOLYSIS	glycolysis I (from glucose 6-phosphate)	Children	Streptococcus pneumoniae
GLYCOLYSIS	glycolysis I (from glucose 6-phosphate)	Children	Pantoea vagans
GLYCOLYSIS	glycolysis I (from glucose 6-phosphate)	Children	Pantoea agglomerans
GLYCOLYSIS	glycolysis I (from glucose 6-phosphate)	Children	Streptococcus sinensis
PWY-5484	glycolysis II (from fructose 6-phosphate)	Children	Streptococcus pneumoniae
PWY-5484	glycolysis II (from fructose 6-phosphate)	Children	Pantoea vagans
PWY-5484	glycolysis II (from fructose 6-phosphate)	Children	Pantoea agglomerans

## Sheet: Table S3b - TO
Table S3b: Species-level contributions to CLO-associated functional pathway in the ocular microbiome of individuals without trachoma (TO)
Each row shows a pathway (MetaCyc ID and name), the clinical subgroup analyzed, and the contributing species
Pathway ID	Pathway name	Subgroup	Species
PWY-7663	gondoate biosynthesis (anaerobic)	TO	Acetobacter pasteurianus
PWY-7663	gondoate biosynthesis (anaerobic)	TO	Haemophilus aegyptius
PWY-7663	gondoate biosynthesis (anaerobic)	TO	Haemophilus haemolyticus
PWY-7663	gondoate biosynthesis (anaerobic)	TO	Haemophilus influenzae
PWY-7663	gondoate biosynthesis (anaerobic)	TO	Haemophilus sp C1
PWY-7663	gondoate biosynthesis (anaerobic)	TO	Klebsiella aerogenes
PWY-7663	gondoate biosynthesis (anaerobic)	TO	Klebsiella oxytoca
PWY-7663	gondoate biosynthesis (anaerobic)	TO	Klebsiella pneumoniae
PWY-7663	gondoate biosynthesis (anaerobic)	TO	Moraxella bovis
PWY-7663	gondoate biosynthesis (anaerobic)	TO	Moraxella caprae
PWY-7663	gondoate biosynthesis (anaerobic)	TO	Moraxella catarrhalis
PWY-7663	gondoate biosynthesis (anaerobic)	TO	Moraxella equi
PWY-7663	gondoate biosynthesis (anaerobic)	TO	Moraxella lacunata
PWY-7663	gondoate biosynthesis (anaerobic)	TO	Pantoea agglomerans
PWY-7663	gondoate biosynthesis (anaerobic)	TO	Pantoea vagans
PWY-7663	gondoate biosynthesis (anaerobic)	TO	Streptococcus oralis
PWY-7663	gondoate biosynthesis (anaerobic)	TO	Streptococcus pneumoniae
PWY-7663	gondoate biosynthesis (anaerobic)	TO	Streptococcus pseudopneumoniae
PWY-7663	gondoate biosynthesis (anaerobic)	TO	Suttonella indologenes

## Sheet: Table S3c - adults
Table S3c: Species-level contributions to CLO-associated functional pathway in the ocular microbiome of adults
Each row shows a pathway (MetaCyc ID and name), the clinical subgroup analyzed, and the contributing species
Pathway ID	Pathway name	Subgroup	Species
PWY-8187	L-arginine degradation XIII (reductive Stickland reaction)	Adults	Atopobium vaginae
PWY-8187	L-arginine degradation XIII (reductive Stickland reaction)	Adults	Collinsella aerofaciens
PWY-8187	L-arginine degradation XIII (reductive Stickland reaction)	Adults	Corynebacterium accolens
PWY-8187	L-arginine degradation XIII (reductive Stickland reaction)	Adults	Cutibacterium acnes
PWY-8187	L-arginine degradation XIII (reductive Stickland reaction)	Adults	Cutibacterium avidum
PWY-8187	L-arginine degradation XIII (reductive Stickland reaction)	Adults	Klebsiella pneumoniae
PWY-8187	L-arginine degradation XIII (reductive Stickland reaction)	Adults	Lactococcus garvieae
PWY-8187	L-arginine degradation XIII (reductive Stickland reaction)	Adults	Mobiluncus curtisii
PWY-8187	L-arginine degradation XIII (reductive Stickland reaction)	Adults	Propionibacterium namnetense
PWY-8187	L-arginine degradation XIII (reductive Stickland reaction)	Adults	Pseudomonas fluorescens group
PWY-8187	L-arginine degradation XIII (reductive Stickland reaction)	Adults	Rothia mucilaginosa
PWY-8187	L-arginine degradation XIII (reductive Stickland reaction)	Adults	Staphylococcus aureus
PWY-8187	L-arginine degradation XIII (reductive Stickland reaction)	Adults	Staphylococcus epidermidis
PWY-8187	L-arginine degradation XIII (reductive Stickland reaction)	Adults	Staphylococcus equorum
PWY-8187	L-arginine degradation XIII (reductive Stickland reaction)	Adults	Staphylococcus hominis
PWY-8187	L-arginine degradation XIII (reductive Stickland reaction)	Adults	Staphylococcus saprophyticus
PWY-8187	L-arginine degradation XIII (reductive Stickland reaction)	Adults	Staphylococcus schweitzeri
PWY-8187	L-arginine degradation XIII (reductive Stickland reaction)	Adults	Staphylococcus xylosus
PWY-8187	L-arginine degradation XIII (reductive Stickland reaction)	Adults	Streptococcus oralis
PWY-8187	L-arginine degradation XIII (reductive Stickland reaction)	Adults	Streptococcus pneumoniae
PWY-8187	L-arginine degradation XIII (reductive Stickland reaction)	Adults	Streptomyces albidoflavus
PWY-8187	L-arginine degradation XIII (reductive Stickland reaction)	Adults	Streptomyces albus
PWY-8187	L-arginine degradation XIII (reductive Stickland reaction)	Adults	Streptomyces wadayamensis

## Sheet: Table S3d - females
Table S3d: Species-level contributions to CLO-associated functional pathway in the ocular microbiome of female individuals
Each row shows a pathway (MetaCyc ID and name), the clinical subgroup analyzed, and the contributing species
Pathway ID	Pathway name	Subgroup	Species
ARGININE-SYN4-PWY	L-ornithine biosynthesis II	Female	Klebsiella pneumoniae
ARGININE-SYN4-PWY	L-ornithine biosynthesis II	Female	Streptococcus pneumoniae
ARGININE-SYN4-PWY	L-ornithine biosynthesis II	Female	Streptomyces albidoflavus
ARGININE-SYN4-PWY	L-ornithine biosynthesis II	Female	Streptomyces albus
ARGININE-SYN4-PWY	L-ornithine biosynthesis II	Female	Streptomyces wadayamensis
ARGSYN-PWY	L-arginine biosynthesis I (via L-ornithine)	Female	Acetobacter orientalis
ARGSYN-PWY	L-arginine biosynthesis I (via L-ornithine)	Female	Acinetobacter junii
ARGSYN-PWY	L-arginine biosynthesis I (via L-ornithine)	Female	Bifidobacterium bifidum
ARGSYN-PWY	L-arginine biosynthesis I (via L-ornithine)	Female	Bifidobacterium breve
ARGSYN-PWY	L-arginine biosynthesis I (via L-ornithine)	Female	Bifidobacterium catenulatum
ARGSYN-PWY	L-arginine biosynthesis I (via L-ornithine)	Female	Bifidobacterium longum
ARGSYN-PWY	L-arginine biosynthesis I (via L-ornithine)	Female	Collinsella aerofaciens
ARGSYN-PWY	L-arginine biosynthesis I (via L-ornithine)	Female	Corynebacterium amycolatum
ARGSYN-PWY	L-arginine biosynthesis I (via L-ornithine)	Female	Corynebacterium pseudodiphtheriticum
ARGSYN-PWY	L-arginine biosynthesis I (via L-ornithine)	Female	Cutibacterium acnes
ARGSYN-PWY	L-arginine biosynthesis I (via L-ornithine)	Female	Cutibacterium avidum
ARGSYN-PWY	L-arginine biosynthesis I (via L-ornithine)	Female	Klebsiella pneumoniae
ARGSYN-PWY	L-arginine biosynthesis I (via L-ornithine)	Female	Kocuria palustris
ARGSYN-PWY	L-arginine biosynthesis I (via L-ornithine)	Female	Moraxella nonliquefaciens
ARGSYN-PWY	L-arginine biosynthesis I (via L-ornithine)	Female	Neisseria flavescens
ARGSYN-PWY	L-arginine biosynthesis I (via L-ornithine)	Female	Ochrobactrum pseudogrignonense
ARGSYN-PWY	L-arginine biosynthesis I (via L-ornithine)	Female	Pantoea agglomerans
ARGSYN-PWY	L-arginine biosynthesis I (via L-ornithine)	Female	Pantoea vagans
ARGSYN-PWY	L-arginine biosynthesis I (via L-ornithine)	Female	Rothia mucilaginosa
ARGSYN-PWY	L-arginine biosynthesis I (via L-ornithine)	Female	Staphylococcus aureus
ARGSYN-PWY	L-arginine biosynthesis I (via L-ornithine)	Female	Staphylococcus epidermidis
ARGSYN-PWY	L-arginine biosynthesis I (via L-ornithine)	Female	Streptococcus pneumoniae
ARGSYN-PWY	L-arginine biosynthesis I (via L-ornithine)	Female	Streptomyces albidoflavus
ARGSYN-PWY	L-arginine biosynthesis I (via L-ornithine)	Female	Streptomyces albus
ARGSYN-PWY	L-arginine biosynthesis I (via L-ornithine)	Female	Suttonella indologenes
ARGSYNBSUB-PWY	L-arginine biosynthesis II (acetyl cycle)	Female	Acetobacter orientalis
ARGSYNBSUB-PWY	L-arginine biosynthesis II (acetyl cycle)	Female	Acinetobacter junii
ARGSYNBSUB-PWY	L-arginine biosynthesis II (acetyl cycle)	Female	Bifidobacterium adolescentis
ARGSYNBSUB-PWY	L-arginine biosynthesis II (acetyl cycle)	Female	Bifidobacterium bifidum
ARGSYNBSUB-PWY	L-arginine biosynthesis II (acetyl cycle)	Female	Bifidobacterium breve
ARGSYNBSUB-PWY	L-arginine biosynthesis II (acetyl cycle)	Female	Bifidobacterium catenulatum
ARGSYNBSUB-PWY	L-arginine biosynthesis II (acetyl cycle)	Female	Bifidobacterium longum
ARGSYNBSUB-PWY	L-arginine biosynthesis II (acetyl cycle)	Female	Blautia sp CAG 52
ARGSYNBSUB-PWY	L-arginine biosynthesis II (acetyl cycle)	Female	Collinsella aerofaciens
ARGSYNBSUB-PWY	L-arginine biosynthesis II (acetyl cycle)	Female	Corynebacterium accolens
ARGSYNBSUB-PWY	L-arginine biosynthesis II (acetyl cycle)	Female	Corynebacterium amycolatum
ARGSYNBSUB-PWY	L-arginine biosynthesis II (acetyl cycle)	Female	Corynebacterium mastitidis
ARGSYNBSUB-PWY	L-arginine biosynthesis II (acetyl cycle)	Female	Corynebacterium pseudodiphtheriticum
ARGSYNBSUB-PWY	L-arginine biosynthesis II (acetyl cycle)	Female	Cutibacterium acnes
ARGSYNBSUB-PWY	L-arginine biosynthesis II (acetyl cycle)	Female	Cutibacterium avidum
ARGSYNBSUB-PWY	L-arginine biosynthesis II (acetyl cycle)	Female	Klebsiella pneumoniae
ARGSYNBSUB-PWY	L-arginine biosynthesis II (acetyl cycle)	Female	Kocuria palustris
ARGSYNBSUB-PWY	L-arginine biosynthesis II (acetyl cycle)	Female	Leuconostoc pseudomesenteroides
ARGSYNBSUB-PWY	L-arginine biosynthesis II (acetyl cycle)	Female	Mobiluncus curtisii
ARGSYNBSUB-PWY	L-arginine biosynthesis II (acetyl cycle)	Female	Moraxella nonliquefaciens
ARGSYNBSUB-PWY	L-arginine biosynthesis II (acetyl cycle)	Female	Neisseria flavescens
ARGSYNBSUB-PWY	L-arginine biosynthesis II (acetyl cycle)	Female	Neisseria meningitidis
ARGSYNBSUB-PWY	L-arginine biosynthesis II (acetyl cycle)	Female	Neisseria subflava
ARGSYNBSUB-PWY	L-arginine biosynthesis II (acetyl cycle)	Female	Ochrobactrum pseudogrignonense
ARGSYNBSUB-PWY	L-arginine biosynthesis II (acetyl cycle)	Female	Pantoea agglomerans
ARGSYNBSUB-PWY	L-arginine biosynthesis II (acetyl cycle)	Female	Pantoea vagans
ARGSYNBSUB-PWY	L-arginine biosynthesis II (acetyl cycle)	Female	Rothia mucilaginosa
ARGSYNBSUB-PWY	L-arginine biosynthesis II (acetyl cycle)	Female	Staphylococcus aureus
ARGSYNBSUB-PWY	L-arginine biosynthesis II (acetyl cycle)	Female	Staphylococcus epidermidis
ARGSYNBSUB-PWY	L-arginine biosynthesis II (acetyl cycle)	Female	Staphylococcus xylosus
ARGSYNBSUB-PWY	L-arginine biosynthesis II (acetyl cycle)	Female	Streptococcus pneumoniae
ARGSYNBSUB-PWY	L-arginine biosynthesis II (acetyl cycle)	Female	Streptomyces albidoflavus
ARGSYNBSUB-PWY	L-arginine biosynthesis II (acetyl cycle)	Female	Streptomyces albus
ARGSYNBSUB-PWY	L-arginine biosynthesis II (acetyl cycle)	Female	Streptomyces koyangensis
ARGSYNBSUB-PWY	L-arginine biosynthesis II (acetyl cycle)	Female	Streptomyces wadayamensis
ARGSYNBSUB-PWY	L-arginine biosynthesis II (acetyl cycle)	Female	Suttonella indologenes
CITRULBIO-PWY	L-citrulline biosynthesis	Female	Klebsiella pneumoniae
CITRULBIO-PWY	L-citrulline biosynthesis	Female	Ochrobactrum pseudogrignonense
CITRULBIO-PWY	L-citrulline biosynthesis	Female	Staphylococcus aureus
CITRULBIO-PWY	L-citrulline biosynthesis	Female	Staphylococcus schweitzeri
CITRULBIO-PWY	L-citrulline biosynthesis	Female	Streptococcus pneumoniae
CITRULBIO-PWY	L-citrulline biosynthesis	Female	Streptomyces albidoflavus
CITRULBIO-PWY	L-citrulline biosynthesis	Female	Streptomyces albus
CITRULBIO-PWY	L-citrulline biosynthesis	Female	Streptomyces wadayamensis
DTDPRHAMSYN-PWY	dTDP-&beta;-L-rhamnose biosynthesis	Female	Acetobacter orientalis
DTDPRHAMSYN-PWY	dTDP-&beta;-L-rhamnose biosynthesis	Female	Atopobium vaginae
DTDPRHAMSYN-PWY	dTDP-&beta;-L-rhamnose biosynthesis	Female	Bifidobacterium adolescentis
DTDPRHAMSYN-PWY	dTDP-&beta;-L-rhamnose biosynthesis	Female	Bifidobacterium bifidum
DTDPRHAMSYN-PWY	dTDP-&beta;-L-rhamnose biosynthesis	Female	Bifidobacterium breve
DTDPRHAMSYN-PWY	dTDP-&beta;-L-rhamnose biosynthesis	Female	Bifidobacterium longum
DTDPRHAMSYN-PWY	dTDP-&beta;-L-rhamnose biosynthesis	Female	Blautia sp CAG 52
DTDPRHAMSYN-PWY	dTDP-&beta;-L-rhamnose biosynthesis	Female	Collinsella aerofaciens
DTDPRHAMSYN-PWY	dTDP-&beta;-L-rhamnose biosynthesis	Female	Corynebacterium accolens
DTDPRHAMSYN-PWY	dTDP-&beta;-L-rhamnose biosynthesis	Female	Corynebacterium mastitidis
DTDPRHAMSYN-PWY	dTDP-&beta;-L-rhamnose biosynthesis	Female	Corynebacterium pseudodiphtheriticum
DTDPRHAMSYN-PWY	dTDP-&beta;-L-rhamnose biosynthesis	Female	Corynebacterium pseudogenitalium
DTDPRHAMSYN-PWY	dTDP-&beta;-L-rhamnose biosynthesis	Female	Corynebacterium tuberculostearicum
DTDPRHAMSYN-PWY	dTDP-&beta;-L-rhamnose biosynthesis	Female	Elizabethkingia bruuniana
DTDPRHAMSYN-PWY	dTDP-&beta;-L-rhamnose biosynthesis	Female	Enterococcus hirae
DTDPRHAMSYN-PWY	dTDP-&beta;-L-rhamnose biosynthesis	Female	Gemmiger formicilis
DTDPRHAMSYN-PWY	dTDP-&beta;-L-rhamnose biosynthesis	Female	Lactobacillus ruminis
DTDPRHAMSYN-PWY	dTDP-&beta;-L-rhamnose biosynthesis	Female	Lactococcus lactis
DTDPRHAMSYN-PWY	dTDP-&beta;-L-rhamnose biosynthesis	Female	Methylobacterium sp Leaf90
DTDPRHAMSYN-PWY	dTDP-&beta;-L-rhamnose biosynthesis	Female	Methylorubrum extorquens
DTDPRHAMSYN-PWY	dTDP-&beta;-L-rhamnose biosynthesis	Female	Methylorubrum zatmanii
DTDPRHAMSYN-PWY	dTDP-&beta;-L-rhamnose biosynthesis	Female	Mobiluncus curtisii
DTDPRHAMSYN-PWY	dTDP-&beta;-L-rhamnose biosynthesis	Female	Neisseria flavescens
DTDPRHAMSYN-PWY	dTDP-&beta;-L-rhamnose biosynthesis	Female	Neisseria meningitidis
DTDPRHAMSYN-PWY	dTDP-&beta;-L-rhamnose biosynthesis	Female	Neisseria subflava
DTDPRHAMSYN-PWY	dTDP-&beta;-L-rhamnose biosynthesis	Female	Ochrobactrum pseudogrignonense
DTDPRHAMSYN-PWY	dTDP-&beta;-L-rhamnose biosynthesis	Female	Pantoea vagans
DTDPRHAMSYN-PWY	dTDP-&beta;-L-rhamnose biosynthesis	Female	Porphyromonas uenonis
DTDPRHAMSYN-PWY	dTDP-&beta;-L-rhamnose biosynthesis	Female	Prevotella buccalis
DTDPRHAMSYN-PWY	dTDP-&beta;-L-rhamnose biosynthesis	Female	Prevotella timonensis
DTDPRHAMSYN-PWY	dTDP-&beta;-L-rhamnose biosynthesis	Female	Rhodococcus rhodochrous
DTDPRHAMSYN-PWY	dTDP-&beta;-L-rhamnose biosynthesis	Female	Rothia mucilaginosa
DTDPRHAMSYN-PWY	dTDP-&beta;-L-rhamnose biosynthesis	Female	Stenotrophomonas maltophilia
DTDPRHAMSYN-PWY	dTDP-&beta;-L-rhamnose biosynthesis	Female	Streptococcus cristatus
DTDPRHAMSYN-PWY	dTDP-&beta;-L-rhamnose biosynthesis	Female	Streptococcus infantarius
DTDPRHAMSYN-PWY	dTDP-&beta;-L-rhamnose biosynthesis	Female	Streptococcus lutetiensis
DTDPRHAMSYN-PWY	dTDP-&beta;-L-rhamnose biosynthesis	Female	Streptococcus mitis
DTDPRHAMSYN-PWY	dTDP-&beta;-L-rhamnose biosynthesis	Female	Streptococcus oralis
DTDPRHAMSYN-PWY	dTDP-&beta;-L-rhamnose biosynthesis	Female	Streptococcus pneumoniae
DTDPRHAMSYN-PWY	dTDP-&beta;-L-rhamnose biosynthesis	Female	Streptococcus viridans
GLUTORN-PWY	L-ornithine biosynthesis I	Female	Acetobacter orientalis
GLUTORN-PWY	L-ornithine biosynthesis I	Female	Acinetobacter junii
GLUTORN-PWY	L-ornithine biosynthesis I	Female	Bifidobacterium bifidum
GLUTORN-PWY	L-ornithine biosynthesis I	Female	Bifidobacterium breve
GLUTORN-PWY	L-ornithine biosynthesis I	Female	Bifidobacterium catenulatum
GLUTORN-PWY	L-ornithine biosynthesis I	Female	Bifidobacterium longum
GLUTORN-PWY	L-ornithine biosynthesis I	Female	Collinsella aerofaciens
GLUTORN-PWY	L-ornithine biosynthesis I	Female	Corynebacterium accolens
GLUTORN-PWY	L-ornithine biosynthesis I	Female	Corynebacterium amycolatum
GLUTORN-PWY	L-ornithine biosynthesis I	Female	Corynebacterium mastitidis
GLUTORN-PWY	L-ornithine biosynthesis I	Female	Corynebacterium pseudodiphtheriticum
GLUTORN-PWY	L-ornithine biosynthesis I	Female	Cutibacterium acnes
GLUTORN-PWY	L-ornithine biosynthesis I	Female	Cutibacterium avidum
GLUTORN-PWY	L-ornithine biosynthesis I	Female	Ewingella americana
GLUTORN-PWY	L-ornithine biosynthesis I	Female	Gordonia paraffinivorans
GLUTORN-PWY	L-ornithine biosynthesis I	Female	Klebsiella pneumoniae
GLUTORN-PWY	L-ornithine biosynthesis I	Female	Kocuria palustris
GLUTORN-PWY	L-ornithine biosynthesis I	Female	Mobiluncus curtisii
GLUTORN-PWY	L-ornithine biosynthesis I	Female	Moraxella nonliquefaciens
GLUTORN-PWY	L-ornithine biosynthesis I	Female	Neisseria flavescens
GLUTORN-PWY	L-ornithine biosynthesis I	Female	Ochrobactrum pseudogrignonense
GLUTORN-PWY	L-ornithine biosynthesis I	Female	Pantoea agglomerans
GLUTORN-PWY	L-ornithine biosynthesis I	Female	Pantoea vagans
GLUTORN-PWY	L-ornithine biosynthesis I	Female	Pseudomonas fluorescens group
GLUTORN-PWY	L-ornithine biosynthesis I	Female	Rothia mucilaginosa
GLUTORN-PWY	L-ornithine biosynthesis I	Female	Staphylococcus aureus
GLUTORN-PWY	L-ornithine biosynthesis I	Female	Staphylococcus epidermidis
GLUTORN-PWY	L-ornithine biosynthesis I	Female	Streptococcus pneumoniae
GLUTORN-PWY	L-ornithine biosynthesis I	Female	Streptomyces albidoflavus
GLUTORN-PWY	L-ornithine biosynthesis I	Female	Streptomyces albus
GLUTORN-PWY	L-ornithine biosynthesis I	Female	Streptomyces wadayamensis
GLUTORN-PWY	L-ornithine biosynthesis I	Female	Suttonella indologenes
GLYCOGENSYNTH-PWY	glycogen biosynthesis I (from ADP-D-Glucose)	Female	Atopobium vaginae
GLYCOGENSYNTH-PWY	glycogen biosynthesis I (from ADP-D-Glucose)	Female	Bifidobacterium adolescentis
GLYCOGENSYNTH-PWY	glycogen biosynthesis I (from ADP-D-Glucose)	Female	Bifidobacterium bifidum
GLYCOGENSYNTH-PWY	glycogen biosynthesis I (from ADP-D-Glucose)	Female	Bifidobacterium breve
GLYCOGENSYNTH-PWY	glycogen biosynthesis I (from ADP-D-Glucose)	Female	Bifidobacterium catenulatum
GLYCOGENSYNTH-PWY	glycogen biosynthesis I (from ADP-D-Glucose)	Female	Bifidobacterium longum
GLYCOGENSYNTH-PWY	glycogen biosynthesis I (from ADP-D-Glucose)	Female	Blautia sp CAG 52
GLYCOGENSYNTH-PWY	glycogen biosynthesis I (from ADP-D-Glucose)	Female	Corynebacterium amycolatum
GLYCOGENSYNTH-PWY	glycogen biosynthesis I (from ADP-D-Glucose)	Female	Corynebacterium jeikeium
GLYCOGENSYNTH-PWY	glycogen biosynthesis I (from ADP-D-Glucose)	Female	Corynebacterium pseudogenitalium
GLYCOGENSYNTH-PWY	glycogen biosynthesis I (from ADP-D-Glucose)	Female	Corynebacterium tuberculostearicum
GLYCOGENSYNTH-PWY	glycogen biosynthesis I (from ADP-D-Glucose)	Female	Cutibacterium granulosum
GLYCOGENSYNTH-PWY	glycogen biosynthesis I (from ADP-D-Glucose)	Female	Dolosigranulum pigrum
GLYCOGENSYNTH-PWY	glycogen biosynthesis I (from ADP-D-Glucose)	Female	Elizabethkingia bruuniana
GLYCOGENSYNTH-PWY	glycogen biosynthesis I (from ADP-D-Glucose)	Female	Ewingella americana
GLYCOGENSYNTH-PWY	glycogen biosynthesis I (from ADP-D-Glucose)	Female	Gemmiger formicilis
GLYCOGENSYNTH-PWY	glycogen biosynthesis I (from ADP-D-Glucose)	Female	Haemophilus influenzae
GLYCOGENSYNTH-PWY	glycogen biosynthesis I (from ADP-D-Glucose)	Female	Holdemanella biformis
GLYCOGENSYNTH-PWY	glycogen biosynthesis I (from ADP-D-Glucose)	Female	Klebsiella pneumoniae
GLYCOGENSYNTH-PWY	glycogen biosynthesis I (from ADP-D-Glucose)	Female	Kocuria palustris
GLYCOGENSYNTH-PWY	glycogen biosynthesis I (from ADP-D-Glucose)	Female	Lactobacillus ruminis
GLYCOGENSYNTH-PWY	glycogen biosynthesis I (from ADP-D-Glucose)	Female	Lactococcus garvieae
GLYCOGENSYNTH-PWY	glycogen biosynthesis I (from ADP-D-Glucose)	Female	Mobiluncus curtisii
GLYCOGENSYNTH-PWY	glycogen biosynthesis I (from ADP-D-Glucose)	Female	Mycoplasma amphoriforme
GLYCOGENSYNTH-PWY	glycogen biosynthesis I (from ADP-D-Glucose)	Female	Neisseria flavescens
GLYCOGENSYNTH-PWY	glycogen biosynthesis I (from ADP-D-Glucose)	Female	Neisseria meningitidis
GLYCOGENSYNTH-PWY	glycogen biosynthesis I (from ADP-D-Glucose)	Female	Neisseria subflava
GLYCOGENSYNTH-PWY	glycogen biosynthesis I (from ADP-D-Glucose)	Female	Pantoea agglomerans
GLYCOGENSYNTH-PWY	glycogen biosynthesis I (from ADP-D-Glucose)	Female	Pantoea sesami
GLYCOGENSYNTH-PWY	glycogen biosynthesis I (from ADP-D-Glucose)	Female	Pantoea vagans
GLYCOGENSYNTH-PWY	glycogen biosynthesis I (from ADP-D-Glucose)	Female	Serratia grimesii
GLYCOGENSYNTH-PWY	glycogen biosynthesis I (from ADP-D-Glucose)	Female	Streptococcus cristatus
GLYCOGENSYNTH-PWY	glycogen biosynthesis I (from ADP-D-Glucose)	Female	Streptococcus gordonii
GLYCOGENSYNTH-PWY	glycogen biosynthesis I (from ADP-D-Glucose)	Female	Streptococcus mitis
GLYCOGENSYNTH-PWY	glycogen biosynthesis I (from ADP-D-Glucose)	Female	Streptococcus oralis
GLYCOGENSYNTH-PWY	glycogen biosynthesis I (from ADP-D-Glucose)	Female	Streptococcus pneumoniae
GLYCOGENSYNTH-PWY	glycogen biosynthesis I (from ADP-D-Glucose)	Female	Streptococcus pseudopneumoniae
GLYCOGENSYNTH-PWY	glycogen biosynthesis I (from ADP-D-Glucose)	Female	Streptomyces albidoflavus
GLYCOGENSYNTH-PWY	glycogen biosynthesis I (from ADP-D-Glucose)	Female	Streptomyces albus
GLYCOGENSYNTH-PWY	glycogen biosynthesis I (from ADP-D-Glucose)	Female	Streptomyces koyangensis
GLYCOGENSYNTH-PWY	glycogen biosynthesis I (from ADP-D-Glucose)	Female	Suttonella indologenes
GLYOXYLATE-BYPASS	glyoxylate cycle	Female	Corynebacterium amycolatum
GLYOXYLATE-BYPASS	glyoxylate cycle	Female	Corynebacterium jeikeium
GLYOXYLATE-BYPASS	glyoxylate cycle	Female	Corynebacterium mastitidis
GLYOXYLATE-BYPASS	glyoxylate cycle	Female	Elizabethkingia bruuniana
GLYOXYLATE-BYPASS	glyoxylate cycle	Female	Ewingella americana
GLYOXYLATE-BYPASS	glyoxylate cycle	Female	Klebsiella pneumoniae
GLYOXYLATE-BYPASS	glyoxylate cycle	Female	Pantoea agglomerans
GLYOXYLATE-BYPASS	glyoxylate cycle	Female	Streptomyces albidoflavus
GLYOXYLATE-BYPASS	glyoxylate cycle	Female	Streptomyces koyangensis
HEME-BIOSYNTHESIS-II	heme b biosynthesis I (aerobic)	Female	Acetobacter orientalis
HEME-BIOSYNTHESIS-II	heme b biosynthesis I (aerobic)	Female	Acinetobacter junii
HEME-BIOSYNTHESIS-II	heme b biosynthesis I (aerobic)	Female	Corynebacterium accolens
HEME-BIOSYNTHESIS-II	heme b biosynthesis I (aerobic)	Female	Corynebacterium amycolatum
HEME-BIOSYNTHESIS-II	heme b biosynthesis I (aerobic)	Female	Corynebacterium jeikeium
HEME-BIOSYNTHESIS-II	heme b biosynthesis I (aerobic)	Female	Corynebacterium mastitidis
HEME-BIOSYNTHESIS-II	heme b biosynthesis I (aerobic)	Female	Cutibacterium acnes
HEME-BIOSYNTHESIS-II	heme b biosynthesis I (aerobic)	Female	Klebsiella pneumoniae
HEME-BIOSYNTHESIS-II	heme b biosynthesis I (aerobic)	Female	Kocuria palustris
HEME-BIOSYNTHESIS-II	heme b biosynthesis I (aerobic)	Female	Moraxella lacunata
HEME-BIOSYNTHESIS-II	heme b biosynthesis I (aerobic)	Female	Moraxella nonliquefaciens
HEME-BIOSYNTHESIS-II	heme b biosynthesis I (aerobic)	Female	Neisseria flavescens
HEME-BIOSYNTHESIS-II	heme b biosynthesis I (aerobic)	Female	Neisseria subflava
HEME-BIOSYNTHESIS-II	heme b biosynthesis I (aerobic)	Female	Ochrobactrum pseudogrignonense
HEME-BIOSYNTHESIS-II	heme b biosynthesis I (aerobic)	Female	Pantoea agglomerans
HEME-BIOSYNTHESIS-II	heme b biosynthesis I (aerobic)	Female	Pantoea vagans
HEME-BIOSYNTHESIS-II	heme b biosynthesis I (aerobic)	Female	Rothia mucilaginosa
HEME-BIOSYNTHESIS-II	heme b biosynthesis I (aerobic)	Female	Staphylococcus aureus
HEME-BIOSYNTHESIS-II	heme b biosynthesis I (aerobic)	Female	Staphylococcus epidermidis
HEME-BIOSYNTHESIS-II	heme b biosynthesis I (aerobic)	Female	Staphylococcus equorum
HEME-BIOSYNTHESIS-II	heme b biosynthesis I (aerobic)	Female	Staphylococcus hominis
HEME-BIOSYNTHESIS-II	heme b biosynthesis I (aerobic)	Female	Staphylococcus pettenkoferi
HEME-BIOSYNTHESIS-II	heme b biosynthesis I (aerobic)	Female	Staphylococcus schweitzeri
HEME-BIOSYNTHESIS-II	heme b biosynthesis I (aerobic)	Female	Staphylococcus succinus
HEME-BIOSYNTHESIS-II	heme b biosynthesis I (aerobic)	Female	Staphylococcus xylosus
HEME-BIOSYNTHESIS-II	heme b biosynthesis I (aerobic)	Female	Streptococcus pneumoniae
HEME-BIOSYNTHESIS-II	heme b biosynthesis I (aerobic)	Female	Streptomyces albidoflavus
HEME-BIOSYNTHESIS-II	heme b biosynthesis I (aerobic)	Female	Streptomyces albus
HEMESYN2-PWY	heme b biosynthesis II (oxygen-independent)	Female	Acetobacter orientalis
HEMESYN2-PWY	heme b biosynthesis II (oxygen-independent)	Female	Elizabethkingia bruuniana
HEMESYN2-PWY	heme b biosynthesis II (oxygen-independent)	Female	Ewingella americana
HEMESYN2-PWY	heme b biosynthesis II (oxygen-independent)	Female	Klebsiella pneumoniae
HEMESYN2-PWY	heme b biosynthesis II (oxygen-independent)	Female	Moraxella lacunata
HEMESYN2-PWY	heme b biosynthesis II (oxygen-independent)	Female	Moraxella nonliquefaciens
HEMESYN2-PWY	heme b biosynthesis II (oxygen-independent)	Female	Neisseria flavescens
HEMESYN2-PWY	heme b biosynthesis II (oxygen-independent)	Female	Neisseria subflava
HEMESYN2-PWY	heme b biosynthesis II (oxygen-independent)	Female	Ochrobactrum pseudogrignonense
HEMESYN2-PWY	heme b biosynthesis II (oxygen-independent)	Female	Pantoea agglomerans
HEMESYN2-PWY	heme b biosynthesis II (oxygen-independent)	Female	Pantoea vagans
HEMESYN2-PWY	heme b biosynthesis II (oxygen-independent)	Female	Serratia grimesii
HEMESYN2-PWY	heme b biosynthesis II (oxygen-independent)	Female	Staphylococcus aureus
HEMESYN2-PWY	heme b biosynthesis II (oxygen-independent)	Female	Suttonella indologenes
PANTO-PWY	phosphopantothenate biosynthesis I	Female	Acetobacter orientalis
PANTO-PWY	phosphopantothenate biosynthesis I	Female	Acinetobacter junii
PANTO-PWY	phosphopantothenate biosynthesis I	Female	Anaerococcus prevotii
PANTO-PWY	phosphopantothenate biosynthesis I	Female	Atopobium vaginae
PANTO-PWY	phosphopantothenate biosynthesis I	Female	Collinsella sp CAG 289
PANTO-PWY	phosphopantothenate biosynthesis I	Female	Corynebacterium accolens
PANTO-PWY	phosphopantothenate biosynthesis I	Female	Corynebacterium jeikeium
PANTO-PWY	phosphopantothenate biosynthesis I	Female	Corynebacterium mastitidis
PANTO-PWY	phosphopantothenate biosynthesis I	Female	Elizabethkingia bruuniana
PANTO-PWY	phosphopantothenate biosynthesis I	Female	Ewingella americana
PANTO-PWY	phosphopantothenate biosynthesis I	Female	Klebsiella aerogenes
PANTO-PWY	phosphopantothenate biosynthesis I	Female	Klebsiella pneumoniae
PANTO-PWY	phosphopantothenate biosynthesis I	Female	Mobiluncus curtisii
PANTO-PWY	phosphopantothenate biosynthesis I	Female	Moraxella catarrhalis
PANTO-PWY	phosphopantothenate biosynthesis I	Female	Moraxella lacunata
PANTO-PWY	phosphopantothenate biosynthesis I	Female	Moraxella lincolnii
PANTO-PWY	phosphopantothenate biosynthesis I	Female	Moraxella nonliquefaciens
PANTO-PWY	phosphopantothenate biosynthesis I	Female	Neisseria flavescens
PANTO-PWY	phosphopantothenate biosynthesis I	Female	Ochrobactrum pseudogrignonense
PANTO-PWY	phosphopantothenate biosynthesis I	Female	Pantoea agglomerans
PANTO-PWY	phosphopantothenate biosynthesis I	Female	Pantoea vagans
PANTO-PWY	phosphopantothenate biosynthesis I	Female	Porphyromonas uenonis
PANTO-PWY	phosphopantothenate biosynthesis I	Female	Pseudomonas fluorescens group
PANTO-PWY	phosphopantothenate biosynthesis I	Female	Rothia mucilaginosa
PANTO-PWY	phosphopantothenate biosynthesis I	Female	Staphylococcus aureus
PANTO-PWY	phosphopantothenate biosynthesis I	Female	Staphylococcus epidermidis
PANTO-PWY	phosphopantothenate biosynthesis I	Female	Staphylococcus equorum
PANTO-PWY	phosphopantothenate biosynthesis I	Female	Staphylococcus hominis
PANTO-PWY	phosphopantothenate biosynthesis I	Female	Staphylococcus saprophyticus
PANTO-PWY	phosphopantothenate biosynthesis I	Female	Staphylococcus schweitzeri
PANTO-PWY	phosphopantothenate biosynthesis I	Female	Staphylococcus succinus
PANTO-PWY	phosphopantothenate biosynthesis I	Female	Staphylococcus xylosus
PANTO-PWY	phosphopantothenate biosynthesis I	Female	Stenotrophomonas maltophilia
PANTO-PWY	phosphopantothenate biosynthesis I	Female	Streptococcus pneumoniae
PANTO-PWY	phosphopantothenate biosynthesis I	Female	Streptomyces albidoflavus
PANTO-PWY	phosphopantothenate biosynthesis I	Female	Streptomyces albus
PANTO-PWY	phosphopantothenate biosynthesis I	Female	Streptomyces koyangensis
PWY-3841	folate transformations II (plants)	Female	Acinetobacter junii
PWY-3841	folate transformations II (plants)	Female	Bifidobacterium adolescentis
PWY-3841	folate transformations II (plants)	Female	Bifidobacterium catenulatum
PWY-3841	folate transformations II (plants)	Female	Bifidobacterium longum
PWY-3841	folate transformations II (plants)	Female	Bifidobacterium mongoliense
PWY-3841	folate transformations II (plants)	Female	Corynebacterium accolens
PWY-3841	folate transformations II (plants)	Female	Corynebacterium mastitidis
PWY-3841	folate transformations II (plants)	Female	Corynebacterium pseudodiphtheriticum
PWY-3841	folate transformations II (plants)	Female	Corynebacterium pseudogenitalium
PWY-3841	folate transformations II (plants)	Female	Cutibacterium acnes
PWY-3841	folate transformations II (plants)	Female	Cutibacterium avidum
PWY-3841	folate transformations II (plants)	Female	Cutibacterium granulosum
PWY-3841	folate transformations II (plants)	Female	Dolosigranulum pigrum
PWY-3841	folate transformations II (plants)	Female	Elizabethkingia bruuniana
PWY-3841	folate transformations II (plants)	Female	Ewingella americana
PWY-3841	folate transformations II (plants)	Female	Haemophilus aegyptius
PWY-3841	folate transformations II (plants)	Female	Haemophilus haemolyticus
PWY-3841	folate transformations II (plants)	Female	Klebsiella pneumoniae
PWY-3841	folate transformations II (plants)	Female	Kocuria palustris
PWY-3841	folate transformations II (plants)	Female	Lactococcus garvieae
PWY-3841	folate transformations II (plants)	Female	Mobiluncus curtisii
PWY-3841	folate transformations II (plants)	Female	Moraxella catarrhalis
PWY-3841	folate transformations II (plants)	Female	Moraxella nonliquefaciens
PWY-3841	folate transformations II (plants)	Female	Neisseria flavescens
PWY-3841	folate transformations II (plants)	Female	Neisseria subflava
PWY-3841	folate transformations II (plants)	Female	Ochrobactrum pseudogrignonense
PWY-3841	folate transformations II (plants)	Female	Pantoea agglomerans
PWY-3841	folate transformations II (plants)	Female	Pantoea vagans
PWY-3841	folate transformations II (plants)	Female	Porphyromonas uenonis
PWY-3841	folate transformations II (plants)	Female	Prevotella buccalis
PWY-3841	folate transformations II (plants)	Female	Prevotella timonensis
PWY-3841	folate transformations II (plants)	Female	Propionibacterium namnetense
PWY-3841	folate transformations II (plants)	Female	Rothia mucilaginosa
PWY-3841	folate transformations II (plants)	Female	Staphylococcus aureus
PWY-3841	folate transformations II (plants)	Female	Staphylococcus epidermidis
PWY-3841	folate transformations II (plants)	Female	Staphylococcus schweitzeri
PWY-3841	folate transformations II (plants)	Female	Staphylococcus xylosus
PWY-3841	folate transformations II (plants)	Female	Streptococcus mitis
PWY-3841	folate transformations II (plants)	Female	Streptococcus oralis
PWY-3841	folate transformations II (plants)	Female	Streptococcus pneumoniae
PWY-3841	folate transformations II (plants)	Female	Streptococcus pseudopneumoniae
PWY-3841	folate transformations II (plants)	Female	Suttonella indologenes
PWY-3841	folate transformations II (plants)	Female	Veillonellaceae bacterium DNF00626
PWY-5097	L-lysine biosynthesis VI	Female	Acetobacter orientalis
PWY-5097	L-lysine biosynthesis VI	Female	Acinetobacter junii
PWY-5097	L-lysine biosynthesis VI	Female	Bifidobacterium adolescentis
PWY-5097	L-lysine biosynthesis VI	Female	Bifidobacterium bifidum
PWY-5097	L-lysine biosynthesis VI	Female	Bifidobacterium breve
PWY-5097	L-lysine biosynthesis VI	Female	Bifidobacterium catenulatum
PWY-5097	L-lysine biosynthesis VI	Female	Bifidobacterium longum
PWY-5097	L-lysine biosynthesis VI	Female	Bifidobacterium mongoliense
PWY-5097	L-lysine biosynthesis VI	Female	Coriobacteriales bacterium DNF00809
PWY-5097	L-lysine biosynthesis VI	Female	Corynebacterium amycolatum
PWY-5097	L-lysine biosynthesis VI	Female	Corynebacterium jeikeium
PWY-5097	L-lysine biosynthesis VI	Female	Corynebacterium mastitidis
PWY-5097	L-lysine biosynthesis VI	Female	Corynebacterium pseudodiphtheriticum
PWY-5097	L-lysine biosynthesis VI	Female	Cutibacterium acnes
PWY-5097	L-lysine biosynthesis VI	Female	Cutibacterium avidum
PWY-5097	L-lysine biosynthesis VI	Female	Elizabethkingia bruuniana
PWY-5097	L-lysine biosynthesis VI	Female	Haemophilus aegyptius
PWY-5097	L-lysine biosynthesis VI	Female	Haemophilus haemolyticus
PWY-5097	L-lysine biosynthesis VI	Female	Haemophilus influenzae
PWY-5097	L-lysine biosynthesis VI	Female	Haemophilus sp C1
PWY-5097	L-lysine biosynthesis VI	Female	Klebsiella pneumoniae
PWY-5097	L-lysine biosynthesis VI	Female	Moraxella nonliquefaciens
PWY-5097	L-lysine biosynthesis VI	Female	Neisseria flavescens
PWY-5097	L-lysine biosynthesis VI	Female	Neisseria subflava
PWY-5097	L-lysine biosynthesis VI	Female	Ochrobactrum pseudogrignonense
PWY-5097	L-lysine biosynthesis VI	Female	Pantoea agglomerans
PWY-5097	L-lysine biosynthesis VI	Female	Pantoea vagans
PWY-5097	L-lysine biosynthesis VI	Female	Rothia mucilaginosa
PWY-5097	L-lysine biosynthesis VI	Female	Staphylococcus aureus
PWY-5097	L-lysine biosynthesis VI	Female	Streptococcus pneumoniae
PWY-5097	L-lysine biosynthesis VI	Female	Streptomyces albidoflavus
PWY-5097	L-lysine biosynthesis VI	Female	Suttonella indologenes
PWY-5097	L-lysine biosynthesis VI	Female	Veillonellaceae bacterium DNF00626
PWY-5188	tetrapyrrole biosynthesis I (from glutamate)	Female	Acinetobacter junii
PWY-5188	tetrapyrrole biosynthesis I (from glutamate)	Female	Coriobacteriales bacterium DNF00809
PWY-5188	tetrapyrrole biosynthesis I (from glutamate)	Female	Corynebacterium accolens
PWY-5188	tetrapyrrole biosynthesis I (from glutamate)	Female	Corynebacterium amycolatum
PWY-5188	tetrapyrrole biosynthesis I (from glutamate)	Female	Corynebacterium jeikeium
PWY-5188	tetrapyrrole biosynthesis I (from glutamate)	Female	Corynebacterium mastitidis
PWY-5188	tetrapyrrole biosynthesis I (from glutamate)	Female	Corynebacterium pseudogenitalium
PWY-5188	tetrapyrrole biosynthesis I (from glutamate)	Female	Corynebacterium tuberculostearicum
PWY-5188	tetrapyrrole biosynthesis I (from glutamate)	Female	Cutibacterium acnes
PWY-5188	tetrapyrrole biosynthesis I (from glutamate)	Female	Cutibacterium avidum
PWY-5188	tetrapyrrole biosynthesis I (from glutamate)	Female	Cutibacterium granulosum
PWY-5188	tetrapyrrole biosynthesis I (from glutamate)	Female	Elizabethkingia bruuniana
PWY-5188	tetrapyrrole biosynthesis I (from glutamate)	Female	Klebsiella pneumoniae
PWY-5188	tetrapyrrole biosynthesis I (from glutamate)	Female	Kocuria palustris
PWY-5188	tetrapyrrole biosynthesis I (from glutamate)	Female	Mobiluncus curtisii
PWY-5188	tetrapyrrole biosynthesis I (from glutamate)	Female	Moraxella lacunata
PWY-5188	tetrapyrrole biosynthesis I (from glutamate)	Female	Moraxella nonliquefaciens
PWY-5188	tetrapyrrole biosynthesis I (from glutamate)	Female	Neisseria flavescens
PWY-5188	tetrapyrrole biosynthesis I (from glutamate)	Female	Neisseria meningitidis
PWY-5188	tetrapyrrole biosynthesis I (from glutamate)	Female	Neisseria subflava
PWY-5188	tetrapyrrole biosynthesis I (from glutamate)	Female	Pantoea agglomerans
PWY-5188	tetrapyrrole biosynthesis I (from glutamate)	Female	Pantoea vagans
PWY-5188	tetrapyrrole biosynthesis I (from glutamate)	Female	Propionibacterium namnetense
PWY-5188	tetrapyrrole biosynthesis I (from glutamate)	Female	Rothia mucilaginosa
PWY-5188	tetrapyrrole biosynthesis I (from glutamate)	Female	Staphylococcus aureus
PWY-5188	tetrapyrrole biosynthesis I (from glutamate)	Female	Staphylococcus epidermidis
PWY-5188	tetrapyrrole biosynthesis I (from glutamate)	Female	Staphylococcus hominis
PWY-5188	tetrapyrrole biosynthesis I (from glutamate)	Female	Staphylococcus saprophyticus
PWY-5188	tetrapyrrole biosynthesis I (from glutamate)	Female	Staphylococcus schweitzeri
PWY-5188	tetrapyrrole biosynthesis I (from glutamate)	Female	Staphylococcus xylosus
PWY-5188	tetrapyrrole biosynthesis I (from glutamate)	Female	Streptococcus pneumoniae
PWY-5188	tetrapyrrole biosynthesis I (from glutamate)	Female	Streptomyces albidoflavus
PWY-5188	tetrapyrrole biosynthesis I (from glutamate)	Female	Streptomyces albus
PWY-5188	tetrapyrrole biosynthesis I (from glutamate)	Female	Streptomyces koyangensis
PWY-5188	tetrapyrrole biosynthesis I (from glutamate)	Female	Suttonella indologenes
PWY-5188	tetrapyrrole biosynthesis I (from glutamate)	Female	Veillonellaceae bacterium DNF00626
PWY-5189	tetrapyrrole biosynthesis II (from glycine)	Female	Acetobacter orientalis
PWY-5189	tetrapyrrole biosynthesis II (from glycine)	Female	Acinetobacter junii
PWY-5189	tetrapyrrole biosynthesis II (from glycine)	Female	Corynebacterium accolens
PWY-5189	tetrapyrrole biosynthesis II (from glycine)	Female	Corynebacterium pseudogenitalium
PWY-5189	tetrapyrrole biosynthesis II (from glycine)	Female	Corynebacterium tuberculostearicum
PWY-5189	tetrapyrrole biosynthesis II (from glycine)	Female	Cutibacterium acnes
PWY-5189	tetrapyrrole biosynthesis II (from glycine)	Female	Cutibacterium avidum
PWY-5189	tetrapyrrole biosynthesis II (from glycine)	Female	Klebsiella pneumoniae
PWY-5189	tetrapyrrole biosynthesis II (from glycine)	Female	Mobiluncus curtisii
PWY-5189	tetrapyrrole biosynthesis II (from glycine)	Female	Neisseria flavescens
PWY-5189	tetrapyrrole biosynthesis II (from glycine)	Female	Neisseria meningitidis
PWY-5189	tetrapyrrole biosynthesis II (from glycine)	Female	Neisseria subflava
PWY-5189	tetrapyrrole biosynthesis II (from glycine)	Female	Ochrobactrum pseudogrignonense
PWY-5189	tetrapyrrole biosynthesis II (from glycine)	Female	Pantoea vagans
PWY-5189	tetrapyrrole biosynthesis II (from glycine)	Female	Propionibacterium namnetense
PWY-5189	tetrapyrrole biosynthesis II (from glycine)	Female	Staphylococcus aureus
PWY-5189	tetrapyrrole biosynthesis II (from glycine)	Female	Staphylococcus epidermidis
PWY-5189	tetrapyrrole biosynthesis II (from glycine)	Female	Streptococcus pneumoniae
PWY-5189	tetrapyrrole biosynthesis II (from glycine)	Female	Streptomyces albidoflavus
PWY-5345	superpathway of L-methionine biosynthesis (by sulfhydrylation)	Female	Staphylococcus xylosus
PWY-5345	superpathway of L-methionine biosynthesis (by sulfhydrylation)	Female	Streptococcus pneumoniae
PWY-5384	sucrose degradation IV (sucrose phosphorylase)	Female	Bifidobacterium adolescentis
PWY-5384	sucrose degradation IV (sucrose phosphorylase)	Female	Bifidobacterium bifidum
PWY-5384	sucrose degradation IV (sucrose phosphorylase)	Female	Bifidobacterium breve
PWY-5384	sucrose degradation IV (sucrose phosphorylase)	Female	Bifidobacterium catenulatum
PWY-5384	sucrose degradation IV (sucrose phosphorylase)	Female	Bifidobacterium longum
PWY-5384	sucrose degradation IV (sucrose phosphorylase)	Female	Klebsiella pneumoniae
PWY-5384	sucrose degradation IV (sucrose phosphorylase)	Female	Lactococcus garvieae
PWY-5384	sucrose degradation IV (sucrose phosphorylase)	Female	Leuconostoc pseudomesenteroides
PWY-5384	sucrose degradation IV (sucrose phosphorylase)	Female	Ochrobactrum pseudogrignonense
PWY-5384	sucrose degradation IV (sucrose phosphorylase)	Female	Pantoea agglomerans
PWY-5384	sucrose degradation IV (sucrose phosphorylase)	Female	Staphylococcus aureus
PWY-5384	sucrose degradation IV (sucrose phosphorylase)	Female	Staphylococcus epidermidis
PWY-5384	sucrose degradation IV (sucrose phosphorylase)	Female	Streptococcus mitis
PWY-5384	sucrose degradation IV (sucrose phosphorylase)	Female	Streptococcus oralis
PWY-5384	sucrose degradation IV (sucrose phosphorylase)	Female	Streptococcus pneumoniae
PWY-5384	sucrose degradation IV (sucrose phosphorylase)	Female	Streptomyces albidoflavus
PWY-5384	sucrose degradation IV (sucrose phosphorylase)	Female	Streptomyces albus
PWY-5384	sucrose degradation IV (sucrose phosphorylase)	Female	Streptomyces wadayamensis
PWY-5384	sucrose degradation IV (sucrose phosphorylase)	Female	Suttonella indologenes
PWY-5659	GDP-mannose biosynthesis	Female	Corynebacterium accolens
PWY-5659	GDP-mannose biosynthesis	Female	Corynebacterium pseudogenitalium
PWY-5659	GDP-mannose biosynthesis	Female	Corynebacterium tuberculostearicum
PWY-5659	GDP-mannose biosynthesis	Female	Haemophilus influenzae
PWY-5659	GDP-mannose biosynthesis	Female	Ochrobactrum pseudogrignonense
PWY-5659	GDP-mannose biosynthesis	Female	Porphyromonas uenonis
PWY-5659	GDP-mannose biosynthesis	Female	Prevotella timonensis
PWY-5659	GDP-mannose biosynthesis	Female	Pseudomonas hunanensis
PWY-5659	GDP-mannose biosynthesis	Female	Streptococcus pneumoniae
PWY-5659	GDP-mannose biosynthesis	Female	Suttonella indologenes
PWY-5918	superpathway of heme b biosynthesis from glutamate	Female	Acinetobacter junii
PWY-5918	superpathway of heme b biosynthesis from glutamate	Female	Corynebacterium accolens
PWY-5918	superpathway of heme b biosynthesis from glutamate	Female	Cutibacterium acnes
PWY-5918	superpathway of heme b biosynthesis from glutamate	Female	Klebsiella pneumoniae
PWY-5918	superpathway of heme b biosynthesis from glutamate	Female	Neisseria flavescens
PWY-5918	superpathway of heme b biosynthesis from glutamate	Female	Neisseria subflava
PWY-5918	superpathway of heme b biosynthesis from glutamate	Female	Pantoea agglomerans
PWY-5918	superpathway of heme b biosynthesis from glutamate	Female	Pantoea vagans
PWY-5918	superpathway of heme b biosynthesis from glutamate	Female	Staphylococcus aureus
PWY-5918	superpathway of heme b biosynthesis from glutamate	Female	Staphylococcus epidermidis
PWY-5918	superpathway of heme b biosynthesis from glutamate	Female	Streptomyces albidoflavus
PWY-6121	5-aminoimidazole ribonucleotide biosynthesis I	Female	Acetobacter orientalis
PWY-6121	5-aminoimidazole ribonucleotide biosynthesis I	Female	Acinetobacter junii
PWY-6121	5-aminoimidazole ribonucleotide biosynthesis I	Female	Aerococcus christensenii
PWY-6121	5-aminoimidazole ribonucleotide biosynthesis I	Female	Anaerococcus prevotii
PWY-6121	5-aminoimidazole ribonucleotide biosynthesis I	Female	Arthrobacter woluwensis
PWY-6121	5-aminoimidazole ribonucleotide biosynthesis I	Female	Atopobium vaginae
PWY-6121	5-aminoimidazole ribonucleotide biosynthesis I	Female	Bifidobacterium adolescentis
PWY-6121	5-aminoimidazole ribonucleotide biosynthesis I	Female	Bifidobacterium bifidum
PWY-6121	5-aminoimidazole ribonucleotide biosynthesis I	Female	Bifidobacterium breve
PWY-6121	5-aminoimidazole ribonucleotide biosynthesis I	Female	Bifidobacterium catenulatum
PWY-6121	5-aminoimidazole ribonucleotide biosynthesis I	Female	Bifidobacterium longum
PWY-6121	5-aminoimidazole ribonucleotide biosynthesis I	Female	Bifidobacterium mongoliense
PWY-6121	5-aminoimidazole ribonucleotide biosynthesis I	Female	Coriobacteriales bacterium DNF00809
PWY-6121	5-aminoimidazole ribonucleotide biosynthesis I	Female	Corynebacterium accolens
PWY-6121	5-aminoimidazole ribonucleotide biosynthesis I	Female	Corynebacterium amycolatum
PWY-6121	5-aminoimidazole ribonucleotide biosynthesis I	Female	Corynebacterium jeikeium
PWY-6121	5-aminoimidazole ribonucleotide biosynthesis I	Female	Corynebacterium mastitidis
PWY-6121	5-aminoimidazole ribonucleotide biosynthesis I	Female	Corynebacterium pseudodiphtheriticum
PWY-6121	5-aminoimidazole ribonucleotide biosynthesis I	Female	Corynebacterium pseudogenitalium
PWY-6121	5-aminoimidazole ribonucleotide biosynthesis I	Female	Corynebacterium tuberculostearicum
PWY-6121	5-aminoimidazole ribonucleotide biosynthesis I	Female	Cutibacterium acnes
PWY-6121	5-aminoimidazole ribonucleotide biosynthesis I	Female	Cutibacterium avidum
PWY-6121	5-aminoimidazole ribonucleotide biosynthesis I	Female	Cutibacterium granulosum
PWY-6121	5-aminoimidazole ribonucleotide biosynthesis I	Female	Elizabethkingia bruuniana
PWY-6121	5-aminoimidazole ribonucleotide biosynthesis I	Female	Ewingella americana
PWY-6121	5-aminoimidazole ribonucleotide biosynthesis I	Female	Gardnerella vaginalis
PWY-6121	5-aminoimidazole ribonucleotide biosynthesis I	Female	Gemmiger formicilis
PWY-6121	5-aminoimidazole ribonucleotide biosynthesis I	Female	Haemophilus influenzae
PWY-6121	5-aminoimidazole ribonucleotide biosynthesis I	Female	Holdemanella biformis
PWY-6121	5-aminoimidazole ribonucleotide biosynthesis I	Female	Klebsiella pneumoniae
PWY-6121	5-aminoimidazole ribonucleotide biosynthesis I	Female	Lactobacillus ruminis
PWY-6121	5-aminoimidazole ribonucleotide biosynthesis I	Female	Lactococcus garvieae
PWY-6121	5-aminoimidazole ribonucleotide biosynthesis I	Female	Lactococcus lactis
PWY-6121	5-aminoimidazole ribonucleotide biosynthesis I	Female	Leuconostoc pseudomesenteroides
PWY-6121	5-aminoimidazole ribonucleotide biosynthesis I	Female	Microbacterium hydrocarbonoxydans
PWY-6121	5-aminoimidazole ribonucleotide biosynthesis I	Female	Mobiluncus curtisii
PWY-6121	5-aminoimidazole ribonucleotide biosynthesis I	Female	Moraxella caprae
PWY-6121	5-aminoimidazole ribonucleotide biosynthesis I	Female	Moraxella catarrhalis
PWY-6121	5-aminoimidazole ribonucleotide biosynthesis I	Female	Moraxella lacunata
PWY-6121	5-aminoimidazole ribonucleotide biosynthesis I	Female	Moraxella nonliquefaciens
PWY-6121	5-aminoimidazole ribonucleotide biosynthesis I	Female	Neisseria flavescens
PWY-6121	5-aminoimidazole ribonucleotide biosynthesis I	Female	Neisseria subflava
PWY-6121	5-aminoimidazole ribonucleotide biosynthesis I	Female	Ochrobactrum pseudogrignonense
PWY-6121	5-aminoimidazole ribonucleotide biosynthesis I	Female	Pantoea agglomerans
PWY-6121	5-aminoimidazole ribonucleotide biosynthesis I	Female	Pantoea sesami
PWY-6121	5-aminoimidazole ribonucleotide biosynthesis I	Female	Pantoea vagans
PWY-6121	5-aminoimidazole ribonucleotide biosynthesis I	Female	Peptoniphilus lacrimalis
PWY-6121	5-aminoimidazole ribonucleotide biosynthesis I	Female	Prevotella timonensis
PWY-6121	5-aminoimidazole ribonucleotide biosynthesis I	Female	Propionibacterium namnetense
PWY-6121	5-aminoimidazole ribonucleotide biosynthesis I	Female	Rothia mucilaginosa
PWY-6121	5-aminoimidazole ribonucleotide biosynthesis I	Female	Serratia grimesii
PWY-6121	5-aminoimidazole ribonucleotide biosynthesis I	Female	Staphylococcus aureus
PWY-6121	5-aminoimidazole ribonucleotide biosynthesis I	Female	Staphylococcus epidermidis
PWY-6121	5-aminoimidazole ribonucleotide biosynthesis I	Female	Staphylococcus equorum
PWY-6121	5-aminoimidazole ribonucleotide biosynthesis I	Female	Staphylococcus hominis
PWY-6121	5-aminoimidazole ribonucleotide biosynthesis I	Female	Staphylococcus pettenkoferi
PWY-6121	5-aminoimidazole ribonucleotide biosynthesis I	Female	Staphylococcus saprophyticus
PWY-6121	5-aminoimidazole ribonucleotide biosynthesis I	Female	Staphylococcus schweitzeri
PWY-6121	5-aminoimidazole ribonucleotide biosynthesis I	Female	Staphylococcus xylosus
PWY-6121	5-aminoimidazole ribonucleotide biosynthesis I	Female	Stenotrophomonas maltophilia
PWY-6121	5-aminoimidazole ribonucleotide biosynthesis I	Female	Streptococcus anginosus group
PWY-6121	5-aminoimidazole ribonucleotide biosynthesis I	Female	Streptococcus cristatus
PWY-6121	5-aminoimidazole ribonucleotide biosynthesis I	Female	Streptococcus equinus
PWY-6121	5-aminoimidazole ribonucleotide biosynthesis I	Female	Streptococcus gordonii
PWY-6121	5-aminoimidazole ribonucleotide biosynthesis I	Female	Streptococcus mitis
PWY-6121	5-aminoimidazole ribonucleotide biosynthesis I	Female	Streptococcus pneumoniae
PWY-6121	5-aminoimidazole ribonucleotide biosynthesis I	Female	Streptococcus pseudopneumoniae
PWY-6121	5-aminoimidazole ribonucleotide biosynthesis I	Female	Streptococcus salivarius
PWY-6121	5-aminoimidazole ribonucleotide biosynthesis I	Female	Streptococcus viridans
PWY-6121	5-aminoimidazole ribonucleotide biosynthesis I	Female	Streptomyces albidoflavus
PWY-6121	5-aminoimidazole ribonucleotide biosynthesis I	Female	Streptomyces albus
PWY-6121	5-aminoimidazole ribonucleotide biosynthesis I	Female	Streptomyces koyangensis
PWY-6121	5-aminoimidazole ribonucleotide biosynthesis I	Female	Streptomyces wadayamensis
PWY-6121	5-aminoimidazole ribonucleotide biosynthesis I	Female	Suttonella indologenes
PWY-6121	5-aminoimidazole ribonucleotide biosynthesis I	Female	Veillonellaceae bacterium DNF00626
PWY-6122	5-aminoimidazole ribonucleotide biosynthesis II	Female	Acetobacter orientalis
PWY-6122	5-aminoimidazole ribonucleotide biosynthesis II	Female	Acinetobacter junii
PWY-6122	5-aminoimidazole ribonucleotide biosynthesis II	Female	Aerococcus christensenii
PWY-6122	5-aminoimidazole ribonucleotide biosynthesis II	Female	Anaerococcus prevotii
PWY-6122	5-aminoimidazole ribonucleotide biosynthesis II	Female	Arthrobacter woluwensis
PWY-6122	5-aminoimidazole ribonucleotide biosynthesis II	Female	Atopobium vaginae
PWY-6122	5-aminoimidazole ribonucleotide biosynthesis II	Female	Bacillus cereus group
PWY-6122	5-aminoimidazole ribonucleotide biosynthesis II	Female	Bifidobacterium adolescentis
PWY-6122	5-aminoimidazole ribonucleotide biosynthesis II	Female	Bifidobacterium bifidum
PWY-6122	5-aminoimidazole ribonucleotide biosynthesis II	Female	Bifidobacterium breve
PWY-6122	5-aminoimidazole ribonucleotide biosynthesis II	Female	Bifidobacterium catenulatum
PWY-6122	5-aminoimidazole ribonucleotide biosynthesis II	Female	Bifidobacterium longum
PWY-6122	5-aminoimidazole ribonucleotide biosynthesis II	Female	Bifidobacterium mongoliense
PWY-6122	5-aminoimidazole ribonucleotide biosynthesis II	Female	Blautia sp CAG 52
PWY-6122	5-aminoimidazole ribonucleotide biosynthesis II	Female	Coriobacteriales bacterium DNF00809
PWY-6122	5-aminoimidazole ribonucleotide biosynthesis II	Female	Corynebacterium accolens
PWY-6122	5-aminoimidazole ribonucleotide biosynthesis II	Female	Corynebacterium amycolatum
PWY-6122	5-aminoimidazole ribonucleotide biosynthesis II	Female	Corynebacterium jeikeium
PWY-6122	5-aminoimidazole ribonucleotide biosynthesis II	Female	Corynebacterium mastitidis
PWY-6122	5-aminoimidazole ribonucleotide biosynthesis II	Female	Corynebacterium pseudodiphtheriticum
PWY-6122	5-aminoimidazole ribonucleotide biosynthesis II	Female	Corynebacterium pseudogenitalium
PWY-6122	5-aminoimidazole ribonucleotide biosynthesis II	Female	Corynebacterium tuberculostearicum
PWY-6122	5-aminoimidazole ribonucleotide biosynthesis II	Female	Cutibacterium acnes
PWY-6122	5-aminoimidazole ribonucleotide biosynthesis II	Female	Cutibacterium avidum
PWY-6122	5-aminoimidazole ribonucleotide biosynthesis II	Female	Cutibacterium granulosum
PWY-6122	5-aminoimidazole ribonucleotide biosynthesis II	Female	Dialister micraerophilus
PWY-6122	5-aminoimidazole ribonucleotide biosynthesis II	Female	Elizabethkingia bruuniana
PWY-6122	5-aminoimidazole ribonucleotide biosynthesis II	Female	Ewingella americana
PWY-6122	5-aminoimidazole ribonucleotide biosynthesis II	Female	Gardnerella vaginalis
PWY-6122	5-aminoimidazole ribonucleotide biosynthesis II	Female	Gemmiger formicilis
PWY-6122	5-aminoimidazole ribonucleotide biosynthesis II	Female	Haemophilus aegyptius
PWY-6122	5-aminoimidazole ribonucleotide biosynthesis II	Female	Haemophilus influenzae
PWY-6122	5-aminoimidazole ribonucleotide biosynthesis II	Female	Holdemanella biformis
PWY-6122	5-aminoimidazole ribonucleotide biosynthesis II	Female	Klebsiella pneumoniae
PWY-6122	5-aminoimidazole ribonucleotide biosynthesis II	Female	Kocuria palustris
PWY-6122	5-aminoimidazole ribonucleotide biosynthesis II	Female	Lactobacillus ruminis
PWY-6122	5-aminoimidazole ribonucleotide biosynthesis II	Female	Lactococcus garvieae
PWY-6122	5-aminoimidazole ribonucleotide biosynthesis II	Female	Lactococcus lactis
PWY-6122	5-aminoimidazole ribonucleotide biosynthesis II	Female	Leuconostoc pseudomesenteroides
PWY-6122	5-aminoimidazole ribonucleotide biosynthesis II	Female	Microbacterium hydrocarbonoxydans
PWY-6122	5-aminoimidazole ribonucleotide biosynthesis II	Female	Mobiluncus curtisii
PWY-6122	5-aminoimidazole ribonucleotide biosynthesis II	Female	Moraxella lacunata
PWY-6122	5-aminoimidazole ribonucleotide biosynthesis II	Female	Moraxella lincolnii
PWY-6122	5-aminoimidazole ribonucleotide biosynthesis II	Female	Moraxella nonliquefaciens
PWY-6122	5-aminoimidazole ribonucleotide biosynthesis II	Female	Neisseria flavescens
PWY-6122	5-aminoimidazole ribonucleotide biosynthesis II	Female	Neisseria subflava
PWY-6122	5-aminoimidazole ribonucleotide biosynthesis II	Female	Ochrobactrum pseudogrignonense
PWY-6122	5-aminoimidazole ribonucleotide biosynthesis II	Female	Pantoea agglomerans
PWY-6122	5-aminoimidazole ribonucleotide biosynthesis II	Female	Pantoea sesami
PWY-6122	5-aminoimidazole ribonucleotide biosynthesis II	Female	Pantoea vagans
PWY-6122	5-aminoimidazole ribonucleotide biosynthesis II	Female	Peptoniphilus lacrimalis
PWY-6122	5-aminoimidazole ribonucleotide biosynthesis II	Female	Porphyromonas uenonis
PWY-6122	5-aminoimidazole ribonucleotide biosynthesis II	Female	Prevotella timonensis
PWY-6122	5-aminoimidazole ribonucleotide biosynthesis II	Female	Propionibacterium namnetense
PWY-6122	5-aminoimidazole ribonucleotide biosynthesis II	Female	Rhodococcus rhodochrous
PWY-6122	5-aminoimidazole ribonucleotide biosynthesis II	Female	Rothia mucilaginosa
PWY-6122	5-aminoimidazole ribonucleotide biosynthesis II	Female	Serratia grimesii
PWY-6122	5-aminoimidazole ribonucleotide biosynthesis II	Female	Staphylococcus aureus
PWY-6122	5-aminoimidazole ribonucleotide biosynthesis II	Female	Staphylococcus epidermidis
PWY-6122	5-aminoimidazole ribonucleotide biosynthesis II	Female	Staphylococcus equorum
PWY-6122	5-aminoimidazole ribonucleotide biosynthesis II	Female	Staphylococcus hominis
PWY-6122	5-aminoimidazole ribonucleotide biosynthesis II	Female	Staphylococcus pettenkoferi
PWY-6122	5-aminoimidazole ribonucleotide biosynthesis II	Female	Staphylococcus saprophyticus
PWY-6122	5-aminoimidazole ribonucleotide biosynthesis II	Female	Staphylococcus schweitzeri
PWY-6122	5-aminoimidazole ribonucleotide biosynthesis II	Female	Staphylococcus xylosus
PWY-6122	5-aminoimidazole ribonucleotide biosynthesis II	Female	Stenotrophomonas maltophilia
PWY-6122	5-aminoimidazole ribonucleotide biosynthesis II	Female	Streptococcus anginosus group
PWY-6122	5-aminoimidazole ribonucleotide biosynthesis II	Female	Streptococcus cristatus
PWY-6122	5-aminoimidazole ribonucleotide biosynthesis II	Female	Streptococcus equinus
PWY-6122	5-aminoimidazole ribonucleotide biosynthesis II	Female	Streptococcus gordonii
PWY-6122	5-aminoimidazole ribonucleotide biosynthesis II	Female	Streptococcus infantarius
PWY-6122	5-aminoimidazole ribonucleotide biosynthesis II	Female	Streptococcus lutetiensis
PWY-6122	5-aminoimidazole ribonucleotide biosynthesis II	Female	Streptococcus mitis
PWY-6122	5-aminoimidazole ribonucleotide biosynthesis II	Female	Streptococcus pneumoniae
PWY-6122	5-aminoimidazole ribonucleotide biosynthesis II	Female	Streptococcus pseudopneumoniae
PWY-6122	5-aminoimidazole ribonucleotide biosynthesis II	Female	Streptococcus salivarius
PWY-6122	5-aminoimidazole ribonucleotide biosynthesis II	Female	Streptococcus viridans
PWY-6122	5-aminoimidazole ribonucleotide biosynthesis II	Female	Streptomyces albus
PWY-6122	5-aminoimidazole ribonucleotide biosynthesis II	Female	Streptomyces koyangensis
PWY-6122	5-aminoimidazole ribonucleotide biosynthesis II	Female	Streptomyces wadayamensis
PWY-6122	5-aminoimidazole ribonucleotide biosynthesis II	Female	Suttonella indologenes
PWY-6122	5-aminoimidazole ribonucleotide biosynthesis II	Female	Veillonellaceae bacterium DNF00626
PWY-6123	inosine-5'-phosphate biosynthesis I	Female	Acetobacter orientalis
PWY-6123	inosine-5'-phosphate biosynthesis I	Female	Acinetobacter junii
PWY-6123	inosine-5'-phosphate biosynthesis I	Female	Atopobium vaginae
PWY-6123	inosine-5'-phosphate biosynthesis I	Female	Bifidobacterium adolescentis
PWY-6123	inosine-5'-phosphate biosynthesis I	Female	Bifidobacterium catenulatum
PWY-6123	inosine-5'-phosphate biosynthesis I	Female	Collinsella sp CAG 289
PWY-6123	inosine-5'-phosphate biosynthesis I	Female	Coriobacteriales bacterium DNF00809
PWY-6123	inosine-5'-phosphate biosynthesis I	Female	Corynebacterium accolens
PWY-6123	inosine-5'-phosphate biosynthesis I	Female	Corynebacterium amycolatum
PWY-6123	inosine-5'-phosphate biosynthesis I	Female	Corynebacterium jeikeium
PWY-6123	inosine-5'-phosphate biosynthesis I	Female	Corynebacterium mastitidis
PWY-6123	inosine-5'-phosphate biosynthesis I	Female	Corynebacterium oculi
PWY-6123	inosine-5'-phosphate biosynthesis I	Female	Corynebacterium pseudodiphtheriticum
PWY-6123	inosine-5'-phosphate biosynthesis I	Female	Corynebacterium pseudogenitalium
PWY-6123	inosine-5'-phosphate biosynthesis I	Female	Corynebacterium tuberculostearicum
PWY-6123	inosine-5'-phosphate biosynthesis I	Female	Cutibacterium acnes
PWY-6123	inosine-5'-phosphate biosynthesis I	Female	Cutibacterium avidum
PWY-6123	inosine-5'-phosphate biosynthesis I	Female	Cutibacterium granulosum
PWY-6123	inosine-5'-phosphate biosynthesis I	Female	Dialister micraerophilus
PWY-6123	inosine-5'-phosphate biosynthesis I	Female	Elizabethkingia bruuniana
PWY-6123	inosine-5'-phosphate biosynthesis I	Female	Gardnerella vaginalis
PWY-6123	inosine-5'-phosphate biosynthesis I	Female	Haemophilus aegyptius
PWY-6123	inosine-5'-phosphate biosynthesis I	Female	Haemophilus haemolyticus
PWY-6123	inosine-5'-phosphate biosynthesis I	Female	Haemophilus influenzae
PWY-6123	inosine-5'-phosphate biosynthesis I	Female	Holdemanella biformis
PWY-6123	inosine-5'-phosphate biosynthesis I	Female	Klebsiella pneumoniae
PWY-6123	inosine-5'-phosphate biosynthesis I	Female	Kocuria palustris
PWY-6123	inosine-5'-phosphate biosynthesis I	Female	Kocuria sp WRN011
PWY-6123	inosine-5'-phosphate biosynthesis I	Female	Lactobacillus ruminis
PWY-6123	inosine-5'-phosphate biosynthesis I	Female	Lactococcus garvieae
PWY-6123	inosine-5'-phosphate biosynthesis I	Female	Mobiluncus curtisii
PWY-6123	inosine-5'-phosphate biosynthesis I	Female	Moraxella catarrhalis
PWY-6123	inosine-5'-phosphate biosynthesis I	Female	Moraxella lacunata
PWY-6123	inosine-5'-phosphate biosynthesis I	Female	Moraxella lincolnii
PWY-6123	inosine-5'-phosphate biosynthesis I	Female	Moraxella nonliquefaciens
PWY-6123	inosine-5'-phosphate biosynthesis I	Female	Neisseria flavescens
PWY-6123	inosine-5'-phosphate biosynthesis I	Female	Neisseria meningitidis
PWY-6123	inosine-5'-phosphate biosynthesis I	Female	Neisseria subflava
PWY-6123	inosine-5'-phosphate biosynthesis I	Female	Ochrobactrum pseudogrignonense
PWY-6123	inosine-5'-phosphate biosynthesis I	Female	Pantoea agglomerans
PWY-6123	inosine-5'-phosphate biosynthesis I	Female	Pantoea vagans
PWY-6123	inosine-5'-phosphate biosynthesis I	Female	Peptoniphilus lacrimalis
PWY-6123	inosine-5'-phosphate biosynthesis I	Female	Porphyromonas uenonis
PWY-6123	inosine-5'-phosphate biosynthesis I	Female	Pseudomonas sp NS1 2017
PWY-6123	inosine-5'-phosphate biosynthesis I	Female	Rothia mucilaginosa
PWY-6123	inosine-5'-phosphate biosynthesis I	Female	Staphylococcus aureus
PWY-6123	inosine-5'-phosphate biosynthesis I	Female	Staphylococcus epidermidis
PWY-6123	inosine-5'-phosphate biosynthesis I	Female	Staphylococcus hominis
PWY-6123	inosine-5'-phosphate biosynthesis I	Female	Staphylococcus pettenkoferi
PWY-6123	inosine-5'-phosphate biosynthesis I	Female	Staphylococcus succinus
PWY-6123	inosine-5'-phosphate biosynthesis I	Female	Staphylococcus xylosus
PWY-6123	inosine-5'-phosphate biosynthesis I	Female	Streptococcus cristatus
PWY-6123	inosine-5'-phosphate biosynthesis I	Female	Streptococcus equinus
PWY-6123	inosine-5'-phosphate biosynthesis I	Female	Streptococcus gordonii
PWY-6123	inosine-5'-phosphate biosynthesis I	Female	Streptococcus infantarius
PWY-6123	inosine-5'-phosphate biosynthesis I	Female	Streptococcus lutetiensis
PWY-6123	inosine-5'-phosphate biosynthesis I	Female	Streptococcus mitis
PWY-6123	inosine-5'-phosphate biosynthesis I	Female	Streptococcus oralis
PWY-6123	inosine-5'-phosphate biosynthesis I	Female	Streptococcus pneumoniae
PWY-6123	inosine-5'-phosphate biosynthesis I	Female	Streptococcus pseudopneumoniae
PWY-6123	inosine-5'-phosphate biosynthesis I	Female	Streptococcus salivarius
PWY-6123	inosine-5'-phosphate biosynthesis I	Female	Streptomyces albidoflavus
PWY-6123	inosine-5'-phosphate biosynthesis I	Female	Streptomyces albus
PWY-6123	inosine-5'-phosphate biosynthesis I	Female	Streptomyces koyangensis
PWY-6123	inosine-5'-phosphate biosynthesis I	Female	Suttonella indologenes
PWY-6123	inosine-5'-phosphate biosynthesis I	Female	Veillonellaceae bacterium DNF00626
PWY-6124	inosine-5'-phosphate biosynthesis II	Female	Acetobacter orientalis
PWY-6124	inosine-5'-phosphate biosynthesis II	Female	Acinetobacter junii
PWY-6124	inosine-5'-phosphate biosynthesis II	Female	Atopobium vaginae
PWY-6124	inosine-5'-phosphate biosynthesis II	Female	Bifidobacterium adolescentis
PWY-6124	inosine-5'-phosphate biosynthesis II	Female	Bifidobacterium catenulatum
PWY-6124	inosine-5'-phosphate biosynthesis II	Female	Collinsella sp CAG 289
PWY-6124	inosine-5'-phosphate biosynthesis II	Female	Coriobacteriales bacterium DNF00809
PWY-6124	inosine-5'-phosphate biosynthesis II	Female	Corynebacterium accolens
PWY-6124	inosine-5'-phosphate biosynthesis II	Female	Corynebacterium amycolatum
PWY-6124	inosine-5'-phosphate biosynthesis II	Female	Corynebacterium jeikeium
PWY-6124	inosine-5'-phosphate biosynthesis II	Female	Corynebacterium mastitidis
PWY-6124	inosine-5'-phosphate biosynthesis II	Female	Corynebacterium oculi
PWY-6124	inosine-5'-phosphate biosynthesis II	Female	Corynebacterium pseudogenitalium
PWY-6124	inosine-5'-phosphate biosynthesis II	Female	Corynebacterium tuberculostearicum
PWY-6124	inosine-5'-phosphate biosynthesis II	Female	Cutibacterium acnes
PWY-6124	inosine-5'-phosphate biosynthesis II	Female	Cutibacterium granulosum
PWY-6124	inosine-5'-phosphate biosynthesis II	Female	Dialister micraerophilus
PWY-6124	inosine-5'-phosphate biosynthesis II	Female	Elizabethkingia bruuniana
PWY-6124	inosine-5'-phosphate biosynthesis II	Female	Ewingella americana
PWY-6124	inosine-5'-phosphate biosynthesis II	Female	Gardnerella vaginalis
PWY-6124	inosine-5'-phosphate biosynthesis II	Female	Haemophilus aegyptius
PWY-6124	inosine-5'-phosphate biosynthesis II	Female	Haemophilus haemolyticus
PWY-6124	inosine-5'-phosphate biosynthesis II	Female	Haemophilus influenzae
PWY-6124	inosine-5'-phosphate biosynthesis II	Female	Haemophilus sp C1
PWY-6124	inosine-5'-phosphate biosynthesis II	Female	Holdemanella biformis
PWY-6124	inosine-5'-phosphate biosynthesis II	Female	Klebsiella pneumoniae
PWY-6124	inosine-5'-phosphate biosynthesis II	Female	Lactococcus garvieae
PWY-6124	inosine-5'-phosphate biosynthesis II	Female	Mobiluncus curtisii
PWY-6124	inosine-5'-phosphate biosynthesis II	Female	Moraxella catarrhalis
PWY-6124	inosine-5'-phosphate biosynthesis II	Female	Moraxella lincolnii
PWY-6124	inosine-5'-phosphate biosynthesis II	Female	Moraxella nonliquefaciens
PWY-6124	inosine-5'-phosphate biosynthesis II	Female	Neisseria flavescens
PWY-6124	inosine-5'-phosphate biosynthesis II	Female	Neisseria meningitidis
PWY-6124	inosine-5'-phosphate biosynthesis II	Female	Neisseria subflava
PWY-6124	inosine-5'-phosphate biosynthesis II	Female	Pantoea agglomerans
PWY-6124	inosine-5'-phosphate biosynthesis II	Female	Peptoniphilus lacrimalis
PWY-6124	inosine-5'-phosphate biosynthesis II	Female	Porphyromonas uenonis
PWY-6124	inosine-5'-phosphate biosynthesis II	Female	Pseudomonas fluorescens group
PWY-6124	inosine-5'-phosphate biosynthesis II	Female	Rothia dentocariosa
PWY-6124	inosine-5'-phosphate biosynthesis II	Female	Rothia mucilaginosa
PWY-6124	inosine-5'-phosphate biosynthesis II	Female	Staphylococcus aureus
PWY-6124	inosine-5'-phosphate biosynthesis II	Female	Staphylococcus epidermidis
PWY-6124	inosine-5'-phosphate biosynthesis II	Female	Staphylococcus hominis
PWY-6124	inosine-5'-phosphate biosynthesis II	Female	Staphylococcus pettenkoferi
PWY-6124	inosine-5'-phosphate biosynthesis II	Female	Staphylococcus succinus
PWY-6124	inosine-5'-phosphate biosynthesis II	Female	Staphylococcus xylosus
PWY-6124	inosine-5'-phosphate biosynthesis II	Female	Streptococcus cristatus
PWY-6124	inosine-5'-phosphate biosynthesis II	Female	Streptococcus equinus
PWY-6124	inosine-5'-phosphate biosynthesis II	Female	Streptococcus gordonii
PWY-6124	inosine-5'-phosphate biosynthesis II	Female	Streptococcus infantarius
PWY-6124	inosine-5'-phosphate biosynthesis II	Female	Streptococcus mitis
PWY-6124	inosine-5'-phosphate biosynthesis II	Female	Streptococcus oralis
PWY-6124	inosine-5'-phosphate biosynthesis II	Female	Streptococcus pseudopneumoniae
PWY-6124	inosine-5'-phosphate biosynthesis II	Female	Streptococcus salivarius
PWY-6124	inosine-5'-phosphate biosynthesis II	Female	Streptomyces albidoflavus
PWY-6124	inosine-5'-phosphate biosynthesis II	Female	Streptomyces albus
PWY-6124	inosine-5'-phosphate biosynthesis II	Female	Streptomyces koyangensis
PWY-6124	inosine-5'-phosphate biosynthesis II	Female	Suttonella indologenes
PWY-6124	inosine-5'-phosphate biosynthesis II	Female	Veillonella dispar
PWY-6124	inosine-5'-phosphate biosynthesis II	Female	Veillonella infantium
PWY-6124	inosine-5'-phosphate biosynthesis II	Female	Veillonella rogosae
PWY-6124	inosine-5'-phosphate biosynthesis II	Female	Veillonellaceae bacterium DNF00626
PWY-6147	6-hydroxymethyl-dihydropterin diphosphate biosynthesis I	Female	Acinetobacter junii
PWY-6147	6-hydroxymethyl-dihydropterin diphosphate biosynthesis I	Female	Corynebacterium accolens
PWY-6147	6-hydroxymethyl-dihydropterin diphosphate biosynthesis I	Female	Corynebacterium amycolatum
PWY-6147	6-hydroxymethyl-dihydropterin diphosphate biosynthesis I	Female	Corynebacterium jeikeium
PWY-6147	6-hydroxymethyl-dihydropterin diphosphate biosynthesis I	Female	Cutibacterium acnes
PWY-6147	6-hydroxymethyl-dihydropterin diphosphate biosynthesis I	Female	Elizabethkingia bruuniana
PWY-6147	6-hydroxymethyl-dihydropterin diphosphate biosynthesis I	Female	Haemophilus aegyptius
PWY-6147	6-hydroxymethyl-dihydropterin diphosphate biosynthesis I	Female	Haemophilus influenzae
PWY-6147	6-hydroxymethyl-dihydropterin diphosphate biosynthesis I	Female	Klebsiella pneumoniae
PWY-6147	6-hydroxymethyl-dihydropterin diphosphate biosynthesis I	Female	Lactococcus lactis
PWY-6147	6-hydroxymethyl-dihydropterin diphosphate biosynthesis I	Female	Moraxella caprae
PWY-6147	6-hydroxymethyl-dihydropterin diphosphate biosynthesis I	Female	Moraxella lacunata
PWY-6147	6-hydroxymethyl-dihydropterin diphosphate biosynthesis I	Female	Neisseria meningitidis
PWY-6147	6-hydroxymethyl-dihydropterin diphosphate biosynthesis I	Female	Neisseria subflava
PWY-6147	6-hydroxymethyl-dihydropterin diphosphate biosynthesis I	Female	Ochrobactrum pseudogrignonense
PWY-6147	6-hydroxymethyl-dihydropterin diphosphate biosynthesis I	Female	Pantoea vagans
PWY-6147	6-hydroxymethyl-dihydropterin diphosphate biosynthesis I	Female	Prevotella buccalis
PWY-6147	6-hydroxymethyl-dihydropterin diphosphate biosynthesis I	Female	Prevotella timonensis
PWY-6147	6-hydroxymethyl-dihydropterin diphosphate biosynthesis I	Female	Staphylococcus aureus
PWY-6147	6-hydroxymethyl-dihydropterin diphosphate biosynthesis I	Female	Streptococcus pneumoniae
PWY-6147	6-hydroxymethyl-dihydropterin diphosphate biosynthesis I	Female	Streptomyces albidoflavus
PWY-6147	6-hydroxymethyl-dihydropterin diphosphate biosynthesis I	Female	Streptomyces albus
PWY-6147	6-hydroxymethyl-dihydropterin diphosphate biosynthesis I	Female	Streptomyces wadayamensis
PWY-6147	6-hydroxymethyl-dihydropterin diphosphate biosynthesis I	Female	Suttonella indologenes
PWY-6277	superpathway of 5-aminoimidazole ribonucleotide biosynthesis	Female	Acetobacter orientalis
PWY-6277	superpathway of 5-aminoimidazole ribonucleotide biosynthesis	Female	Acinetobacter junii
PWY-6277	superpathway of 5-aminoimidazole ribonucleotide biosynthesis	Female	Aerococcus christensenii
PWY-6277	superpathway of 5-aminoimidazole ribonucleotide biosynthesis	Female	Anaerococcus prevotii
PWY-6277	superpathway of 5-aminoimidazole ribonucleotide biosynthesis	Female	Arthrobacter woluwensis
PWY-6277	superpathway of 5-aminoimidazole ribonucleotide biosynthesis	Female	Atopobium vaginae
PWY-6277	superpathway of 5-aminoimidazole ribonucleotide biosynthesis	Female	Bacillus cereus group
PWY-6277	superpathway of 5-aminoimidazole ribonucleotide biosynthesis	Female	Bifidobacterium adolescentis
PWY-6277	superpathway of 5-aminoimidazole ribonucleotide biosynthesis	Female	Bifidobacterium bifidum
PWY-6277	superpathway of 5-aminoimidazole ribonucleotide biosynthesis	Female	Bifidobacterium breve
PWY-6277	superpathway of 5-aminoimidazole ribonucleotide biosynthesis	Female	Bifidobacterium catenulatum
PWY-6277	superpathway of 5-aminoimidazole ribonucleotide biosynthesis	Female	Bifidobacterium longum
PWY-6277	superpathway of 5-aminoimidazole ribonucleotide biosynthesis	Female	Bifidobacterium mongoliense
PWY-6277	superpathway of 5-aminoimidazole ribonucleotide biosynthesis	Female	Blautia sp CAG 52
PWY-6277	superpathway of 5-aminoimidazole ribonucleotide biosynthesis	Female	Coriobacteriales bacterium DNF00809
PWY-6277	superpathway of 5-aminoimidazole ribonucleotide biosynthesis	Female	Corynebacterium accolens
PWY-6277	superpathway of 5-aminoimidazole ribonucleotide biosynthesis	Female	Corynebacterium amycolatum
PWY-6277	superpathway of 5-aminoimidazole ribonucleotide biosynthesis	Female	Corynebacterium jeikeium
PWY-6277	superpathway of 5-aminoimidazole ribonucleotide biosynthesis	Female	Corynebacterium mastitidis
PWY-6277	superpathway of 5-aminoimidazole ribonucleotide biosynthesis	Female	Corynebacterium pseudodiphtheriticum
PWY-6277	superpathway of 5-aminoimidazole ribonucleotide biosynthesis	Female	Corynebacterium pseudogenitalium
PWY-6277	superpathway of 5-aminoimidazole ribonucleotide biosynthesis	Female	Corynebacterium tuberculostearicum
PWY-6277	superpathway of 5-aminoimidazole ribonucleotide biosynthesis	Female	Cutibacterium acnes
PWY-6277	superpathway of 5-aminoimidazole ribonucleotide biosynthesis	Female	Cutibacterium avidum
PWY-6277	superpathway of 5-aminoimidazole ribonucleotide biosynthesis	Female	Cutibacterium granulosum
PWY-6277	superpathway of 5-aminoimidazole ribonucleotide biosynthesis	Female	Dialister micraerophilus
PWY-6277	superpathway of 5-aminoimidazole ribonucleotide biosynthesis	Female	Elizabethkingia bruuniana
PWY-6277	superpathway of 5-aminoimidazole ribonucleotide biosynthesis	Female	Ewingella americana
PWY-6277	superpathway of 5-aminoimidazole ribonucleotide biosynthesis	Female	Gardnerella vaginalis
PWY-6277	superpathway of 5-aminoimidazole ribonucleotide biosynthesis	Female	Gemmiger formicilis
PWY-6277	superpathway of 5-aminoimidazole ribonucleotide biosynthesis	Female	Haemophilus aegyptius
PWY-6277	superpathway of 5-aminoimidazole ribonucleotide biosynthesis	Female	Haemophilus influenzae
PWY-6277	superpathway of 5-aminoimidazole ribonucleotide biosynthesis	Female	Holdemanella biformis
PWY-6277	superpathway of 5-aminoimidazole ribonucleotide biosynthesis	Female	Klebsiella pneumoniae
PWY-6277	superpathway of 5-aminoimidazole ribonucleotide biosynthesis	Female	Kocuria palustris
PWY-6277	superpathway of 5-aminoimidazole ribonucleotide biosynthesis	Female	Lactobacillus ruminis
PWY-6277	superpathway of 5-aminoimidazole ribonucleotide biosynthesis	Female	Lactococcus garvieae
PWY-6277	superpathway of 5-aminoimidazole ribonucleotide biosynthesis	Female	Lactococcus lactis
PWY-6277	superpathway of 5-aminoimidazole ribonucleotide biosynthesis	Female	Leuconostoc pseudomesenteroides
PWY-6277	superpathway of 5-aminoimidazole ribonucleotide biosynthesis	Female	Microbacterium hydrocarbonoxydans
PWY-6277	superpathway of 5-aminoimidazole ribonucleotide biosynthesis	Female	Mobiluncus curtisii
PWY-6277	superpathway of 5-aminoimidazole ribonucleotide biosynthesis	Female	Moraxella lacunata
PWY-6277	superpathway of 5-aminoimidazole ribonucleotide biosynthesis	Female	Moraxella lincolnii
PWY-6277	superpathway of 5-aminoimidazole ribonucleotide biosynthesis	Female	Moraxella nonliquefaciens
PWY-6277	superpathway of 5-aminoimidazole ribonucleotide biosynthesis	Female	Neisseria flavescens
PWY-6277	superpathway of 5-aminoimidazole ribonucleotide biosynthesis	Female	Neisseria subflava
PWY-6277	superpathway of 5-aminoimidazole ribonucleotide biosynthesis	Female	Ochrobactrum pseudogrignonense
PWY-6277	superpathway of 5-aminoimidazole ribonucleotide biosynthesis	Female	Pantoea agglomerans
PWY-6277	superpathway of 5-aminoimidazole ribonucleotide biosynthesis	Female	Pantoea sesami
PWY-6277	superpathway of 5-aminoimidazole ribonucleotide biosynthesis	Female	Pantoea vagans
PWY-6277	superpathway of 5-aminoimidazole ribonucleotide biosynthesis	Female	Peptoniphilus lacrimalis
PWY-6277	superpathway of 5-aminoimidazole ribonucleotide biosynthesis	Female	Porphyromonas uenonis
PWY-6277	superpathway of 5-aminoimidazole ribonucleotide biosynthesis	Female	Prevotella timonensis
PWY-6277	superpathway of 5-aminoimidazole ribonucleotide biosynthesis	Female	Propionibacterium namnetense
PWY-6277	superpathway of 5-aminoimidazole ribonucleotide biosynthesis	Female	Rhodococcus rhodochrous
PWY-6277	superpathway of 5-aminoimidazole ribonucleotide biosynthesis	Female	Rothia mucilaginosa
PWY-6277	superpathway of 5-aminoimidazole ribonucleotide biosynthesis	Female	Serratia grimesii
PWY-6277	superpathway of 5-aminoimidazole ribonucleotide biosynthesis	Female	Staphylococcus aureus
PWY-6277	superpathway of 5-aminoimidazole ribonucleotide biosynthesis	Female	Staphylococcus epidermidis
PWY-6277	superpathway of 5-aminoimidazole ribonucleotide biosynthesis	Female	Staphylococcus equorum
PWY-6277	superpathway of 5-aminoimidazole ribonucleotide biosynthesis	Female	Staphylococcus hominis
PWY-6277	superpathway of 5-aminoimidazole ribonucleotide biosynthesis	Female	Staphylococcus pettenkoferi
PWY-6277	superpathway of 5-aminoimidazole ribonucleotide biosynthesis	Female	Staphylococcus saprophyticus
PWY-6277	superpathway of 5-aminoimidazole ribonucleotide biosynthesis	Female	Staphylococcus schweitzeri
PWY-6277	superpathway of 5-aminoimidazole ribonucleotide biosynthesis	Female	Staphylococcus xylosus
PWY-6277	superpathway of 5-aminoimidazole ribonucleotide biosynthesis	Female	Stenotrophomonas maltophilia
PWY-6277	superpathway of 5-aminoimidazole ribonucleotide biosynthesis	Female	Streptococcus anginosus group
PWY-6277	superpathway of 5-aminoimidazole ribonucleotide biosynthesis	Female	Streptococcus cristatus
PWY-6277	superpathway of 5-aminoimidazole ribonucleotide biosynthesis	Female	Streptococcus equinus
PWY-6277	superpathway of 5-aminoimidazole ribonucleotide biosynthesis	Female	Streptococcus gordonii
PWY-6277	superpathway of 5-aminoimidazole ribonucleotide biosynthesis	Female	Streptococcus infantarius
PWY-6277	superpathway of 5-aminoimidazole ribonucleotide biosynthesis	Female	Streptococcus lutetiensis
PWY-6277	superpathway of 5-aminoimidazole ribonucleotide biosynthesis	Female	Streptococcus mitis
PWY-6277	superpathway of 5-aminoimidazole ribonucleotide biosynthesis	Female	Streptococcus pneumoniae
PWY-6277	superpathway of 5-aminoimidazole ribonucleotide biosynthesis	Female	Streptococcus pseudopneumoniae
PWY-6277	superpathway of 5-aminoimidazole ribonucleotide biosynthesis	Female	Streptococcus salivarius
PWY-6277	superpathway of 5-aminoimidazole ribonucleotide biosynthesis	Female	Streptococcus viridans
PWY-6277	superpathway of 5-aminoimidazole ribonucleotide biosynthesis	Female	Streptomyces albus
PWY-6277	superpathway of 5-aminoimidazole ribonucleotide biosynthesis	Female	Streptomyces koyangensis
PWY-6277	superpathway of 5-aminoimidazole ribonucleotide biosynthesis	Female	Streptomyces wadayamensis
PWY-6277	superpathway of 5-aminoimidazole ribonucleotide biosynthesis	Female	Suttonella indologenes
PWY-6277	superpathway of 5-aminoimidazole ribonucleotide biosynthesis	Female	Veillonellaceae bacterium DNF00626
PWY-6292	superpathway of L-cysteine biosynthesis (mammalian)	Female	Klebsiella pneumoniae
PWY-6292	superpathway of L-cysteine biosynthesis (mammalian)	Female	Pseudomonas sp NS1 2017
PWY-6292	superpathway of L-cysteine biosynthesis (mammalian)	Female	Streptomyces albidoflavus
PWY-6292	superpathway of L-cysteine biosynthesis (mammalian)	Female	Streptomyces albus
PWY-6292	superpathway of L-cysteine biosynthesis (mammalian)	Female	Streptomyces koyangensis
PWY-6292	superpathway of L-cysteine biosynthesis (mammalian)	Female	Streptomyces wadayamensis
PWY-6387	UDP-N-acetylmuramoyl-pentapeptide biosynthesis I (meso-diaminopimelate containing)	Female	Acetobacter orientalis
PWY-6387	UDP-N-acetylmuramoyl-pentapeptide biosynthesis I (meso-diaminopimelate containing)	Female	Acinetobacter junii
PWY-6387	UDP-N-acetylmuramoyl-pentapeptide biosynthesis I (meso-diaminopimelate containing)	Female	Aerococcus christensenii
PWY-6387	UDP-N-acetylmuramoyl-pentapeptide biosynthesis I (meso-diaminopimelate containing)	Female	Atopobium vaginae
PWY-6387	UDP-N-acetylmuramoyl-pentapeptide biosynthesis I (meso-diaminopimelate containing)	Female	Bifidobacterium adolescentis
PWY-6387	UDP-N-acetylmuramoyl-pentapeptide biosynthesis I (meso-diaminopimelate containing)	Female	Bifidobacterium bifidum
PWY-6387	UDP-N-acetylmuramoyl-pentapeptide biosynthesis I (meso-diaminopimelate containing)	Female	Bifidobacterium breve
PWY-6387	UDP-N-acetylmuramoyl-pentapeptide biosynthesis I (meso-diaminopimelate containing)	Female	Bifidobacterium catenulatum
PWY-6387	UDP-N-acetylmuramoyl-pentapeptide biosynthesis I (meso-diaminopimelate containing)	Female	Bifidobacterium longum
PWY-6387	UDP-N-acetylmuramoyl-pentapeptide biosynthesis I (meso-diaminopimelate containing)	Female	Blautia sp CAG 52
PWY-6387	UDP-N-acetylmuramoyl-pentapeptide biosynthesis I (meso-diaminopimelate containing)	Female	Collinsella aerofaciens
PWY-6387	UDP-N-acetylmuramoyl-pentapeptide biosynthesis I (meso-diaminopimelate containing)	Female	Coriobacteriales bacterium DNF00809
PWY-6387	UDP-N-acetylmuramoyl-pentapeptide biosynthesis I (meso-diaminopimelate containing)	Female	Corynebacterium accolens
PWY-6387	UDP-N-acetylmuramoyl-pentapeptide biosynthesis I (meso-diaminopimelate containing)	Female	Corynebacterium amycolatum
PWY-6387	UDP-N-acetylmuramoyl-pentapeptide biosynthesis I (meso-diaminopimelate containing)	Female	Corynebacterium jeikeium
PWY-6387	UDP-N-acetylmuramoyl-pentapeptide biosynthesis I (meso-diaminopimelate containing)	Female	Corynebacterium mastitidis
PWY-6387	UDP-N-acetylmuramoyl-pentapeptide biosynthesis I (meso-diaminopimelate containing)	Female	Corynebacterium tuberculostearicum
PWY-6387	UDP-N-acetylmuramoyl-pentapeptide biosynthesis I (meso-diaminopimelate containing)	Female	Cutibacterium acnes
PWY-6387	UDP-N-acetylmuramoyl-pentapeptide biosynthesis I (meso-diaminopimelate containing)	Female	Cutibacterium granulosum
PWY-6387	UDP-N-acetylmuramoyl-pentapeptide biosynthesis I (meso-diaminopimelate containing)	Female	Dialister micraerophilus
PWY-6387	UDP-N-acetylmuramoyl-pentapeptide biosynthesis I (meso-diaminopimelate containing)	Female	Dolosigranulum pigrum
PWY-6387	UDP-N-acetylmuramoyl-pentapeptide biosynthesis I (meso-diaminopimelate containing)	Female	Elizabethkingia bruuniana
PWY-6387	UDP-N-acetylmuramoyl-pentapeptide biosynthesis I (meso-diaminopimelate containing)	Female	Gardnerella vaginalis
PWY-6387	UDP-N-acetylmuramoyl-pentapeptide biosynthesis I (meso-diaminopimelate containing)	Female	Haemophilus aegyptius
PWY-6387	UDP-N-acetylmuramoyl-pentapeptide biosynthesis I (meso-diaminopimelate containing)	Female	Haemophilus haemolyticus
PWY-6387	UDP-N-acetylmuramoyl-pentapeptide biosynthesis I (meso-diaminopimelate containing)	Female	Haemophilus influenzae
PWY-6387	UDP-N-acetylmuramoyl-pentapeptide biosynthesis I (meso-diaminopimelate containing)	Female	Holdemanella biformis
PWY-6387	UDP-N-acetylmuramoyl-pentapeptide biosynthesis I (meso-diaminopimelate containing)	Female	Klebsiella pneumoniae
PWY-6387	UDP-N-acetylmuramoyl-pentapeptide biosynthesis I (meso-diaminopimelate containing)	Female	Kocuria palustris
PWY-6387	UDP-N-acetylmuramoyl-pentapeptide biosynthesis I (meso-diaminopimelate containing)	Female	Lactococcus garvieae
PWY-6387	UDP-N-acetylmuramoyl-pentapeptide biosynthesis I (meso-diaminopimelate containing)	Female	Mobiluncus curtisii
PWY-6387	UDP-N-acetylmuramoyl-pentapeptide biosynthesis I (meso-diaminopimelate containing)	Female	Moraxella lacunata
PWY-6387	UDP-N-acetylmuramoyl-pentapeptide biosynthesis I (meso-diaminopimelate containing)	Female	Moraxella lincolnii
PWY-6387	UDP-N-acetylmuramoyl-pentapeptide biosynthesis I (meso-diaminopimelate containing)	Female	Moraxella nonliquefaciens
PWY-6387	UDP-N-acetylmuramoyl-pentapeptide biosynthesis I (meso-diaminopimelate containing)	Female	Neisseria flavescens
PWY-6387	UDP-N-acetylmuramoyl-pentapeptide biosynthesis I (meso-diaminopimelate containing)	Female	Neisseria subflava
PWY-6387	UDP-N-acetylmuramoyl-pentapeptide biosynthesis I (meso-diaminopimelate containing)	Female	Ochrobactrum pseudogrignonense
PWY-6387	UDP-N-acetylmuramoyl-pentapeptide biosynthesis I (meso-diaminopimelate containing)	Female	Pantoea agglomerans
PWY-6387	UDP-N-acetylmuramoyl-pentapeptide biosynthesis I (meso-diaminopimelate containing)	Female	Pantoea vagans
PWY-6387	UDP-N-acetylmuramoyl-pentapeptide biosynthesis I (meso-diaminopimelate containing)	Female	Peptoniphilus lacrimalis
PWY-6387	UDP-N-acetylmuramoyl-pentapeptide biosynthesis I (meso-diaminopimelate containing)	Female	Porphyromonas uenonis
PWY-6387	UDP-N-acetylmuramoyl-pentapeptide biosynthesis I (meso-diaminopimelate containing)	Female	Prevotella buccalis
PWY-6387	UDP-N-acetylmuramoyl-pentapeptide biosynthesis I (meso-diaminopimelate containing)	Female	Prevotella timonensis
PWY-6387	UDP-N-acetylmuramoyl-pentapeptide biosynthesis I (meso-diaminopimelate containing)	Female	Rothia mucilaginosa
PWY-6387	UDP-N-acetylmuramoyl-pentapeptide biosynthesis I (meso-diaminopimelate containing)	Female	Sneathia amnii
PWY-6387	UDP-N-acetylmuramoyl-pentapeptide biosynthesis I (meso-diaminopimelate containing)	Female	Staphylococcus aureus
PWY-6387	UDP-N-acetylmuramoyl-pentapeptide biosynthesis I (meso-diaminopimelate containing)	Female	Staphylococcus epidermidis
PWY-6387	UDP-N-acetylmuramoyl-pentapeptide biosynthesis I (meso-diaminopimelate containing)	Female	Staphylococcus hominis
PWY-6387	UDP-N-acetylmuramoyl-pentapeptide biosynthesis I (meso-diaminopimelate containing)	Female	Staphylococcus saprophyticus
PWY-6387	UDP-N-acetylmuramoyl-pentapeptide biosynthesis I (meso-diaminopimelate containing)	Female	Staphylococcus xylosus
PWY-6387	UDP-N-acetylmuramoyl-pentapeptide biosynthesis I (meso-diaminopimelate containing)	Female	Streptococcus mitis
PWY-6387	UDP-N-acetylmuramoyl-pentapeptide biosynthesis I (meso-diaminopimelate containing)	Female	Streptococcus pneumoniae
PWY-6387	UDP-N-acetylmuramoyl-pentapeptide biosynthesis I (meso-diaminopimelate containing)	Female	Streptococcus pseudopneumoniae
PWY-6387	UDP-N-acetylmuramoyl-pentapeptide biosynthesis I (meso-diaminopimelate containing)	Female	Streptomyces albidoflavus
PWY-6387	UDP-N-acetylmuramoyl-pentapeptide biosynthesis I (meso-diaminopimelate containing)	Female	Streptomyces albus
PWY-6387	UDP-N-acetylmuramoyl-pentapeptide biosynthesis I (meso-diaminopimelate containing)	Female	Streptomyces koyangensis
PWY-6387	UDP-N-acetylmuramoyl-pentapeptide biosynthesis I (meso-diaminopimelate containing)	Female	Streptomyces wadayamensis
PWY-6387	UDP-N-acetylmuramoyl-pentapeptide biosynthesis I (meso-diaminopimelate containing)	Female	Suttonella indologenes
PWY-6387	UDP-N-acetylmuramoyl-pentapeptide biosynthesis I (meso-diaminopimelate containing)	Female	Tissierellia bacterium KA00581
PWY-6387	UDP-N-acetylmuramoyl-pentapeptide biosynthesis I (meso-diaminopimelate containing)	Female	Veillonellaceae bacterium DNF00626
PWY-6608	guanosine nucleotides degradation III	Female	Ewingella americana
PWY-6608	guanosine nucleotides degradation III	Female	Klebsiella pneumoniae
PWY-6608	guanosine nucleotides degradation III	Female	Ochrobactrum pseudogrignonense
PWY-6608	guanosine nucleotides degradation III	Female	Pantoea agglomerans
PWY-6608	guanosine nucleotides degradation III	Female	Pantoea vagans
PWY-6608	guanosine nucleotides degradation III	Female	Prevotella buccalis
PWY-6608	guanosine nucleotides degradation III	Female	Prevotella timonensis
PWY-6608	guanosine nucleotides degradation III	Female	Streptomyces albidoflavus
PWY-6608	guanosine nucleotides degradation III	Female	Streptomyces albus
PWY-6608	guanosine nucleotides degradation III	Female	Streptomyces wadayamensis
PWY-6700	queuosine biosynthesis I (de novo)	Female	Acetobacter orientalis
PWY-6700	queuosine biosynthesis I (de novo)	Female	Acinetobacter junii
PWY-6700	queuosine biosynthesis I (de novo)	Female	Blautia sp CAG 52
PWY-6700	queuosine biosynthesis I (de novo)	Female	Collinsella aerofaciens
PWY-6700	queuosine biosynthesis I (de novo)	Female	Coriobacteriales bacterium DNF00809
PWY-6700	queuosine biosynthesis I (de novo)	Female	Elizabethkingia bruuniana
PWY-6700	queuosine biosynthesis I (de novo)	Female	Ewingella americana
PWY-6700	queuosine biosynthesis I (de novo)	Female	Haemophilus aegyptius
PWY-6700	queuosine biosynthesis I (de novo)	Female	Klebsiella pneumoniae
PWY-6700	queuosine biosynthesis I (de novo)	Female	Lactobacillus ruminis
PWY-6700	queuosine biosynthesis I (de novo)	Female	Lactococcus garvieae
PWY-6700	queuosine biosynthesis I (de novo)	Female	Moraxella lacunata
PWY-6700	queuosine biosynthesis I (de novo)	Female	Moraxella nonliquefaciens
PWY-6700	queuosine biosynthesis I (de novo)	Female	Neisseria flavescens
PWY-6700	queuosine biosynthesis I (de novo)	Female	Neisseria subflava
PWY-6700	queuosine biosynthesis I (de novo)	Female	Ochrobactrum pseudogrignonense
PWY-6700	queuosine biosynthesis I (de novo)	Female	Pantoea agglomerans
PWY-6700	queuosine biosynthesis I (de novo)	Female	Pantoea vagans
PWY-6700	queuosine biosynthesis I (de novo)	Female	Porphyromonas uenonis
PWY-6700	queuosine biosynthesis I (de novo)	Female	Prevotella buccalis
PWY-6700	queuosine biosynthesis I (de novo)	Female	Prevotella timonensis
PWY-6700	queuosine biosynthesis I (de novo)	Female	Pseudomonas sp NS1 2017
PWY-6700	queuosine biosynthesis I (de novo)	Female	Sneathia amnii
PWY-6700	queuosine biosynthesis I (de novo)	Female	Staphylococcus aureus
PWY-6700	queuosine biosynthesis I (de novo)	Female	Staphylococcus epidermidis
PWY-6700	queuosine biosynthesis I (de novo)	Female	Staphylococcus hominis
PWY-6700	queuosine biosynthesis I (de novo)	Female	Staphylococcus schweitzeri
PWY-6700	queuosine biosynthesis I (de novo)	Female	Staphylococcus xylosus
PWY-6700	queuosine biosynthesis I (de novo)	Female	Streptococcus equinus
PWY-6700	queuosine biosynthesis I (de novo)	Female	Streptococcus lutetiensis
PWY-6700	queuosine biosynthesis I (de novo)	Female	Streptococcus mitis
PWY-6700	queuosine biosynthesis I (de novo)	Female	Streptococcus oralis
PWY-6700	queuosine biosynthesis I (de novo)	Female	Streptococcus pneumoniae
PWY-6700	queuosine biosynthesis I (de novo)	Female	Streptococcus pseudopneumoniae
PWY-6700	queuosine biosynthesis I (de novo)	Female	Suttonella indologenes
PWY-6700	queuosine biosynthesis I (de novo)	Female	Tissierellia bacterium KA00581
PWY-6700	queuosine biosynthesis I (de novo)	Female	Veillonella dispar
PWY-6700	queuosine biosynthesis I (de novo)	Female	Veillonella infantium
PWY-6700	queuosine biosynthesis I (de novo)	Female	Veillonellaceae bacterium DNF00626
PWY-6823	molybdopterin biosynthesis	Female	Acetobacter orientalis
PWY-6823	molybdopterin biosynthesis	Female	Acinetobacter junii
PWY-6823	molybdopterin biosynthesis	Female	Coriobacteriales bacterium DNF00809
PWY-6823	molybdopterin biosynthesis	Female	Corynebacterium accolens
PWY-6823	molybdopterin biosynthesis	Female	Corynebacterium pseudodiphtheriticum
PWY-6823	molybdopterin biosynthesis	Female	Corynebacterium pseudogenitalium
PWY-6823	molybdopterin biosynthesis	Female	Corynebacterium tuberculostearicum
PWY-6823	molybdopterin biosynthesis	Female	Cutibacterium acnes
PWY-6823	molybdopterin biosynthesis	Female	Elizabethkingia bruuniana
PWY-6823	molybdopterin biosynthesis	Female	Finegoldia magna
PWY-6823	molybdopterin biosynthesis	Female	Klebsiella oxytoca
PWY-6823	molybdopterin biosynthesis	Female	Klebsiella pneumoniae
PWY-6823	molybdopterin biosynthesis	Female	Kocuria palustris
PWY-6823	molybdopterin biosynthesis	Female	Mobiluncus curtisii
PWY-6823	molybdopterin biosynthesis	Female	Moraxella catarrhalis
PWY-6823	molybdopterin biosynthesis	Female	Moraxella lacunata
PWY-6823	molybdopterin biosynthesis	Female	Moraxella lincolnii
PWY-6823	molybdopterin biosynthesis	Female	Morococcus cerebrosus
PWY-6823	molybdopterin biosynthesis	Female	Ochrobactrum pseudogrignonense
PWY-6823	molybdopterin biosynthesis	Female	Pantoea agglomerans
PWY-6823	molybdopterin biosynthesis	Female	Pantoea vagans
PWY-6823	molybdopterin biosynthesis	Female	Rothia mucilaginosa
PWY-6823	molybdopterin biosynthesis	Female	Serratia grimesii
PWY-6823	molybdopterin biosynthesis	Female	Staphylococcus aureus
PWY-6823	molybdopterin biosynthesis	Female	Staphylococcus epidermidis
PWY-6823	molybdopterin biosynthesis	Female	Staphylococcus saprophyticus
PWY-6823	molybdopterin biosynthesis	Female	Staphylococcus xylosus
PWY-6823	molybdopterin biosynthesis	Female	Streptococcus pneumoniae
PWY-6823	molybdopterin biosynthesis	Female	Streptomyces albidoflavus
PWY-6823	molybdopterin biosynthesis	Female	Streptomyces albus
PWY-6823	molybdopterin biosynthesis	Female	Streptomyces griseus
PWY-6823	molybdopterin biosynthesis	Female	Streptomyces wadayamensis
PWY-6823	molybdopterin biosynthesis	Female	Suttonella indologenes
PWY-6823	molybdopterin biosynthesis	Female	Tissierellia bacterium KA00581
PWY-6823	molybdopterin biosynthesis	Female	Veillonella dispar
PWY-6823	molybdopterin biosynthesis	Female	Veillonella montpellierensis
PWY-6823	molybdopterin biosynthesis	Female	Veillonella rogosae
PWY-6969	TCA cycle V (2-oxoglutarate synthase)	Female	Ewingella americana
PWY-6969	TCA cycle V (2-oxoglutarate synthase)	Female	Klebsiella pneumoniae
PWY-6969	TCA cycle V (2-oxoglutarate synthase)	Female	Pantoea agglomerans
PWY-6969	TCA cycle V (2-oxoglutarate synthase)	Female	Streptomyces albidoflavus
PWY-6969	TCA cycle V (2-oxoglutarate synthase)	Female	Streptomyces albus
PWY-6969	TCA cycle V (2-oxoglutarate synthase)	Female	Streptomyces koyangensis
PWY-7111	pyruvate fermentation to isobutanol (engineered)	Female	Acinetobacter junii
PWY-7111	pyruvate fermentation to isobutanol (engineered)	Female	Bifidobacterium adolescentis
PWY-7111	pyruvate fermentation to isobutanol (engineered)	Female	Bifidobacterium bifidum
PWY-7111	pyruvate fermentation to isobutanol (engineered)	Female	Bifidobacterium breve
PWY-7111	pyruvate fermentation to isobutanol (engineered)	Female	Bifidobacterium catenulatum
PWY-7111	pyruvate fermentation to isobutanol (engineered)	Female	Bifidobacterium longum
PWY-7111	pyruvate fermentation to isobutanol (engineered)	Female	Corynebacterium accolens
PWY-7111	pyruvate fermentation to isobutanol (engineered)	Female	Cutibacterium avidum
PWY-7111	pyruvate fermentation to isobutanol (engineered)	Female	Ewingella americana
PWY-7111	pyruvate fermentation to isobutanol (engineered)	Female	Haemophilus influenzae
PWY-7111	pyruvate fermentation to isobutanol (engineered)	Female	Klebsiella pneumoniae
PWY-7111	pyruvate fermentation to isobutanol (engineered)	Female	Neisseria subflava
PWY-7111	pyruvate fermentation to isobutanol (engineered)	Female	Pantoea agglomerans
PWY-7111	pyruvate fermentation to isobutanol (engineered)	Female	Pantoea vagans
PWY-7111	pyruvate fermentation to isobutanol (engineered)	Female	Pseudomonas fluorescens group
PWY-7111	pyruvate fermentation to isobutanol (engineered)	Female	Rhodococcus rhodochrous
PWY-7111	pyruvate fermentation to isobutanol (engineered)	Female	Rothia mucilaginosa
PWY-7111	pyruvate fermentation to isobutanol (engineered)	Female	Serratia grimesii
PWY-7111	pyruvate fermentation to isobutanol (engineered)	Female	Staphylococcus aureus
PWY-7111	pyruvate fermentation to isobutanol (engineered)	Female	Staphylococcus epidermidis
PWY-7111	pyruvate fermentation to isobutanol (engineered)	Female	Staphylococcus equorum
PWY-7111	pyruvate fermentation to isobutanol (engineered)	Female	Staphylococcus hominis
PWY-7111	pyruvate fermentation to isobutanol (engineered)	Female	Staphylococcus schweitzeri
PWY-7111	pyruvate fermentation to isobutanol (engineered)	Female	Staphylococcus xylosus
PWY-7111	pyruvate fermentation to isobutanol (engineered)	Female	Streptococcus gordonii
PWY-7111	pyruvate fermentation to isobutanol (engineered)	Female	Streptococcus mitis
PWY-7111	pyruvate fermentation to isobutanol (engineered)	Female	Streptococcus pneumoniae
PWY-7111	pyruvate fermentation to isobutanol (engineered)	Female	Streptococcus pseudopneumoniae
PWY-7111	pyruvate fermentation to isobutanol (engineered)	Female	Streptomyces albidoflavus
PWY-7111	pyruvate fermentation to isobutanol (engineered)	Female	Streptomyces koyangensis
PWY-7208	superpathway of pyrimidine nucleobases salvage	Female	Acetobacter orientalis
PWY-7208	superpathway of pyrimidine nucleobases salvage	Female	Acinetobacter bereziniae
PWY-7208	superpathway of pyrimidine nucleobases salvage	Female	Acinetobacter junii
PWY-7208	superpathway of pyrimidine nucleobases salvage	Female	Collinsella aerofaciens
PWY-7208	superpathway of pyrimidine nucleobases salvage	Female	Collinsella sp CAG 289
PWY-7208	superpathway of pyrimidine nucleobases salvage	Female	Coriobacteriales bacterium DNF00809
PWY-7208	superpathway of pyrimidine nucleobases salvage	Female	Corynebacterium amycolatum
PWY-7208	superpathway of pyrimidine nucleobases salvage	Female	Corynebacterium jeikeium
PWY-7208	superpathway of pyrimidine nucleobases salvage	Female	Corynebacterium mastitidis
PWY-7208	superpathway of pyrimidine nucleobases salvage	Female	Cutibacterium acnes
PWY-7208	superpathway of pyrimidine nucleobases salvage	Female	Cutibacterium avidum
PWY-7208	superpathway of pyrimidine nucleobases salvage	Female	Elizabethkingia bruuniana
PWY-7208	superpathway of pyrimidine nucleobases salvage	Female	Haemophilus aegyptius
PWY-7208	superpathway of pyrimidine nucleobases salvage	Female	Haemophilus haemolyticus
PWY-7208	superpathway of pyrimidine nucleobases salvage	Female	Haemophilus influenzae
PWY-7208	superpathway of pyrimidine nucleobases salvage	Female	Haemophilus sp C1
PWY-7208	superpathway of pyrimidine nucleobases salvage	Female	Klebsiella pneumoniae
PWY-7208	superpathway of pyrimidine nucleobases salvage	Female	Kocuria palustris
PWY-7208	superpathway of pyrimidine nucleobases salvage	Female	Kocuria rhizophila
PWY-7208	superpathway of pyrimidine nucleobases salvage	Female	Kocuria sp WRN011
PWY-7208	superpathway of pyrimidine nucleobases salvage	Female	Lactococcus garvieae
PWY-7208	superpathway of pyrimidine nucleobases salvage	Female	Leuconostoc pseudomesenteroides
PWY-7208	superpathway of pyrimidine nucleobases salvage	Female	Microbacterium hydrocarbonoxydans
PWY-7208	superpathway of pyrimidine nucleobases salvage	Female	Moraxella catarrhalis
PWY-7208	superpathway of pyrimidine nucleobases salvage	Female	Moraxella nonliquefaciens
PWY-7208	superpathway of pyrimidine nucleobases salvage	Female	Neisseria subflava
PWY-7208	superpathway of pyrimidine nucleobases salvage	Female	Ochrobactrum pseudogrignonense
PWY-7208	superpathway of pyrimidine nucleobases salvage	Female	Pantoea agglomerans
PWY-7208	superpathway of pyrimidine nucleobases salvage	Female	Pantoea vagans
PWY-7208	superpathway of pyrimidine nucleobases salvage	Female	Rothia mucilaginosa
PWY-7208	superpathway of pyrimidine nucleobases salvage	Female	Serratia grimesii
PWY-7208	superpathway of pyrimidine nucleobases salvage	Female	Staphylococcus aureus
PWY-7208	superpathway of pyrimidine nucleobases salvage	Female	Staphylococcus epidermidis
PWY-7208	superpathway of pyrimidine nucleobases salvage	Female	Staphylococcus equorum
PWY-7208	superpathway of pyrimidine nucleobases salvage	Female	Staphylococcus hominis
PWY-7208	superpathway of pyrimidine nucleobases salvage	Female	Staphylococcus schweitzeri
PWY-7208	superpathway of pyrimidine nucleobases salvage	Female	Staphylococcus xylosus
PWY-7208	superpathway of pyrimidine nucleobases salvage	Female	Streptococcus mitis
PWY-7208	superpathway of pyrimidine nucleobases salvage	Female	Streptococcus oralis
PWY-7208	superpathway of pyrimidine nucleobases salvage	Female	Streptococcus pneumoniae
PWY-7208	superpathway of pyrimidine nucleobases salvage	Female	Streptococcus pseudopneumoniae
PWY-7208	superpathway of pyrimidine nucleobases salvage	Female	Streptomyces albidoflavus
PWY-7208	superpathway of pyrimidine nucleobases salvage	Female	Streptomyces albus
PWY-7208	superpathway of pyrimidine nucleobases salvage	Female	Suttonella indologenes
PWY-7208	superpathway of pyrimidine nucleobases salvage	Female	Veillonellaceae bacterium DNF00626
PWY-7221	guanosine ribonucleotides de novo biosynthesis	Female	Acetobacter orientalis
PWY-7221	guanosine ribonucleotides de novo biosynthesis	Female	Acinetobacter bereziniae
PWY-7221	guanosine ribonucleotides de novo biosynthesis	Female	Acinetobacter junii
PWY-7221	guanosine ribonucleotides de novo biosynthesis	Female	Aerococcus christensenii
PWY-7221	guanosine ribonucleotides de novo biosynthesis	Female	Anaerococcus prevotii
PWY-7221	guanosine ribonucleotides de novo biosynthesis	Female	Arthrobacter woluwensis
PWY-7221	guanosine ribonucleotides de novo biosynthesis	Female	Atopobium vaginae
PWY-7221	guanosine ribonucleotides de novo biosynthesis	Female	Bacillus cereus group
PWY-7221	guanosine ribonucleotides de novo biosynthesis	Female	Bifidobacterium adolescentis
PWY-7221	guanosine ribonucleotides de novo biosynthesis	Female	Bifidobacterium bifidum
PWY-7221	guanosine ribonucleotides de novo biosynthesis	Female	Bifidobacterium breve
PWY-7221	guanosine ribonucleotides de novo biosynthesis	Female	Bifidobacterium catenulatum
PWY-7221	guanosine ribonucleotides de novo biosynthesis	Female	Bifidobacterium longum
PWY-7221	guanosine ribonucleotides de novo biosynthesis	Female	Brachybacterium faecium
PWY-7221	guanosine ribonucleotides de novo biosynthesis	Female	Brachybacterium muris
PWY-7221	guanosine ribonucleotides de novo biosynthesis	Female	Collinsella aerofaciens
PWY-7221	guanosine ribonucleotides de novo biosynthesis	Female	Coriobacteriales bacterium DNF00809
PWY-7221	guanosine ribonucleotides de novo biosynthesis	Female	Corynebacterium accolens
PWY-7221	guanosine ribonucleotides de novo biosynthesis	Female	Corynebacterium amycolatum
PWY-7221	guanosine ribonucleotides de novo biosynthesis	Female	Corynebacterium jeikeium
PWY-7221	guanosine ribonucleotides de novo biosynthesis	Female	Corynebacterium mastitidis
PWY-7221	guanosine ribonucleotides de novo biosynthesis	Female	Corynebacterium pseudodiphtheriticum
PWY-7221	guanosine ribonucleotides de novo biosynthesis	Female	Corynebacterium pseudogenitalium
PWY-7221	guanosine ribonucleotides de novo biosynthesis	Female	Corynebacterium tuberculostearicum
PWY-7221	guanosine ribonucleotides de novo biosynthesis	Female	Cutibacterium acnes
PWY-7221	guanosine ribonucleotides de novo biosynthesis	Female	Cutibacterium avidum
PWY-7221	guanosine ribonucleotides de novo biosynthesis	Female	Cutibacterium granulosum
PWY-7221	guanosine ribonucleotides de novo biosynthesis	Female	Dolosigranulum pigrum
PWY-7221	guanosine ribonucleotides de novo biosynthesis	Female	Elizabethkingia bruuniana
PWY-7221	guanosine ribonucleotides de novo biosynthesis	Female	Ewingella americana
PWY-7221	guanosine ribonucleotides de novo biosynthesis	Female	Finegoldia magna
PWY-7221	guanosine ribonucleotides de novo biosynthesis	Female	Gardnerella vaginalis
PWY-7221	guanosine ribonucleotides de novo biosynthesis	Female	Haemophilus haemolyticus
PWY-7221	guanosine ribonucleotides de novo biosynthesis	Female	Haemophilus influenzae
PWY-7221	guanosine ribonucleotides de novo biosynthesis	Female	Haemophilus sp C1
PWY-7221	guanosine ribonucleotides de novo biosynthesis	Female	Holdemanella biformis
PWY-7221	guanosine ribonucleotides de novo biosynthesis	Female	Klebsiella pneumoniae
PWY-7221	guanosine ribonucleotides de novo biosynthesis	Female	Kocuria palustris
PWY-7221	guanosine ribonucleotides de novo biosynthesis	Female	Kocuria rhizophila
PWY-7221	guanosine ribonucleotides de novo biosynthesis	Female	Kocuria sp WRN011
PWY-7221	guanosine ribonucleotides de novo biosynthesis	Female	Lactobacillus ruminis
PWY-7221	guanosine ribonucleotides de novo biosynthesis	Female	Lactococcus garvieae
PWY-7221	guanosine ribonucleotides de novo biosynthesis	Female	Lactococcus lactis
PWY-7221	guanosine ribonucleotides de novo biosynthesis	Female	Leuconostoc pseudomesenteroides
PWY-7221	guanosine ribonucleotides de novo biosynthesis	Female	Microbacterium hydrocarbonoxydans
PWY-7221	guanosine ribonucleotides de novo biosynthesis	Female	Mobiluncus curtisii
PWY-7221	guanosine ribonucleotides de novo biosynthesis	Female	Moraxella lacunata
PWY-7221	guanosine ribonucleotides de novo biosynthesis	Female	Moraxella nonliquefaciens
PWY-7221	guanosine ribonucleotides de novo biosynthesis	Female	Neisseria flavescens
PWY-7221	guanosine ribonucleotides de novo biosynthesis	Female	Neisseria subflava
PWY-7221	guanosine ribonucleotides de novo biosynthesis	Female	Ochrobactrum pseudogrignonense
PWY-7221	guanosine ribonucleotides de novo biosynthesis	Female	Pantoea agglomerans
PWY-7221	guanosine ribonucleotides de novo biosynthesis	Female	Pantoea vagans
PWY-7221	guanosine ribonucleotides de novo biosynthesis	Female	Peptoniphilus lacrimalis
PWY-7221	guanosine ribonucleotides de novo biosynthesis	Female	Porphyromonas uenonis
PWY-7221	guanosine ribonucleotides de novo biosynthesis	Female	Prevotella buccalis
PWY-7221	guanosine ribonucleotides de novo biosynthesis	Female	Prevotella timonensis
PWY-7221	guanosine ribonucleotides de novo biosynthesis	Female	Propionibacterium namnetense
PWY-7221	guanosine ribonucleotides de novo biosynthesis	Female	Pseudomonas sp NS1 2017
PWY-7221	guanosine ribonucleotides de novo biosynthesis	Female	Rothia mucilaginosa
PWY-7221	guanosine ribonucleotides de novo biosynthesis	Female	Serratia grimesii
PWY-7221	guanosine ribonucleotides de novo biosynthesis	Female	Sneathia amnii
PWY-7221	guanosine ribonucleotides de novo biosynthesis	Female	Staphylococcus aureus
PWY-7221	guanosine ribonucleotides de novo biosynthesis	Female	Staphylococcus epidermidis
PWY-7221	guanosine ribonucleotides de novo biosynthesis	Female	Staphylococcus equorum
PWY-7221	guanosine ribonucleotides de novo biosynthesis	Female	Staphylococcus haemolyticus
PWY-7221	guanosine ribonucleotides de novo biosynthesis	Female	Staphylococcus hominis
PWY-7221	guanosine ribonucleotides de novo biosynthesis	Female	Staphylococcus saprophyticus
PWY-7221	guanosine ribonucleotides de novo biosynthesis	Female	Staphylococcus schweitzeri
PWY-7221	guanosine ribonucleotides de novo biosynthesis	Female	Staphylococcus xylosus
PWY-7221	guanosine ribonucleotides de novo biosynthesis	Female	Streptococcus gordonii
PWY-7221	guanosine ribonucleotides de novo biosynthesis	Female	Streptococcus mitis
PWY-7221	guanosine ribonucleotides de novo biosynthesis	Female	Streptococcus oralis
PWY-7221	guanosine ribonucleotides de novo biosynthesis	Female	Streptococcus pneumoniae
PWY-7221	guanosine ribonucleotides de novo biosynthesis	Female	Streptococcus pseudopneumoniae
PWY-7221	guanosine ribonucleotides de novo biosynthesis	Female	Streptococcus viridans
PWY-7221	guanosine ribonucleotides de novo biosynthesis	Female	Streptomyces albidoflavus
PWY-7221	guanosine ribonucleotides de novo biosynthesis	Female	Streptomyces albus
PWY-7221	guanosine ribonucleotides de novo biosynthesis	Female	Streptomyces koyangensis
PWY-7221	guanosine ribonucleotides de novo biosynthesis	Female	Streptomyces wadayamensis
PWY-7221	guanosine ribonucleotides de novo biosynthesis	Female	Suttonella indologenes
PWY-7221	guanosine ribonucleotides de novo biosynthesis	Female	Veillonella dispar
PWY-7221	guanosine ribonucleotides de novo biosynthesis	Female	Veillonella infantium
PWY-7221	guanosine ribonucleotides de novo biosynthesis	Female	Veillonella montpellierensis
PWY-7221	guanosine ribonucleotides de novo biosynthesis	Female	Veillonella rogosae
PWY-7221	guanosine ribonucleotides de novo biosynthesis	Female	Veillonellaceae bacterium DNF00626
PWY-7228	superpathway of guanosine nucleotides de novo biosynthesis I	Female	Acetobacter orientalis
PWY-7228	superpathway of guanosine nucleotides de novo biosynthesis I	Female	Acinetobacter bereziniae
PWY-7228	superpathway of guanosine nucleotides de novo biosynthesis I	Female	Acinetobacter junii
PWY-7228	superpathway of guanosine nucleotides de novo biosynthesis I	Female	Arthrobacter woluwensis
PWY-7228	superpathway of guanosine nucleotides de novo biosynthesis I	Female	Brachybacterium faecium
PWY-7228	superpathway of guanosine nucleotides de novo biosynthesis I	Female	Brachybacterium muris
PWY-7228	superpathway of guanosine nucleotides de novo biosynthesis I	Female	Collinsella aerofaciens
PWY-7228	superpathway of guanosine nucleotides de novo biosynthesis I	Female	Coriobacteriales bacterium DNF00809
PWY-7228	superpathway of guanosine nucleotides de novo biosynthesis I	Female	Corynebacterium accolens
PWY-7228	superpathway of guanosine nucleotides de novo biosynthesis I	Female	Corynebacterium amycolatum
PWY-7228	superpathway of guanosine nucleotides de novo biosynthesis I	Female	Corynebacterium jeikeium
PWY-7228	superpathway of guanosine nucleotides de novo biosynthesis I	Female	Corynebacterium mastitidis
PWY-7228	superpathway of guanosine nucleotides de novo biosynthesis I	Female	Corynebacterium pseudodiphtheriticum
PWY-7228	superpathway of guanosine nucleotides de novo biosynthesis I	Female	Corynebacterium pseudogenitalium
PWY-7228	superpathway of guanosine nucleotides de novo biosynthesis I	Female	Corynebacterium tuberculostearicum
PWY-7228	superpathway of guanosine nucleotides de novo biosynthesis I	Female	Cutibacterium acnes
PWY-7228	superpathway of guanosine nucleotides de novo biosynthesis I	Female	Cutibacterium avidum
PWY-7228	superpathway of guanosine nucleotides de novo biosynthesis I	Female	Elizabethkingia bruuniana
PWY-7228	superpathway of guanosine nucleotides de novo biosynthesis I	Female	Haemophilus aegyptius
PWY-7228	superpathway of guanosine nucleotides de novo biosynthesis I	Female	Haemophilus haemolyticus
PWY-7228	superpathway of guanosine nucleotides de novo biosynthesis I	Female	Haemophilus influenzae
PWY-7228	superpathway of guanosine nucleotides de novo biosynthesis I	Female	Haemophilus sp C1
PWY-7228	superpathway of guanosine nucleotides de novo biosynthesis I	Female	Klebsiella pneumoniae
PWY-7228	superpathway of guanosine nucleotides de novo biosynthesis I	Female	Kocuria palustris
PWY-7228	superpathway of guanosine nucleotides de novo biosynthesis I	Female	Kocuria rhizophila
PWY-7228	superpathway of guanosine nucleotides de novo biosynthesis I	Female	Kocuria sp WRN011
PWY-7228	superpathway of guanosine nucleotides de novo biosynthesis I	Female	Lactococcus garvieae
PWY-7228	superpathway of guanosine nucleotides de novo biosynthesis I	Female	Leuconostoc pseudomesenteroides
PWY-7228	superpathway of guanosine nucleotides de novo biosynthesis I	Female	Microbacterium hydrocarbonoxydans
PWY-7228	superpathway of guanosine nucleotides de novo biosynthesis I	Female	Mobiluncus curtisii
PWY-7228	superpathway of guanosine nucleotides de novo biosynthesis I	Female	Moraxella catarrhalis
PWY-7228	superpathway of guanosine nucleotides de novo biosynthesis I	Female	Moraxella lacunata
PWY-7228	superpathway of guanosine nucleotides de novo biosynthesis I	Female	Moraxella nonliquefaciens
PWY-7228	superpathway of guanosine nucleotides de novo biosynthesis I	Female	Neisseria subflava
PWY-7228	superpathway of guanosine nucleotides de novo biosynthesis I	Female	Ochrobactrum pseudogrignonense
PWY-7228	superpathway of guanosine nucleotides de novo biosynthesis I	Female	Pantoea agglomerans
PWY-7228	superpathway of guanosine nucleotides de novo biosynthesis I	Female	Pantoea vagans
PWY-7228	superpathway of guanosine nucleotides de novo biosynthesis I	Female	Pseudomonas sp NS1 2017
PWY-7228	superpathway of guanosine nucleotides de novo biosynthesis I	Female	Rothia mucilaginosa
PWY-7228	superpathway of guanosine nucleotides de novo biosynthesis I	Female	Serratia grimesii
PWY-7228	superpathway of guanosine nucleotides de novo biosynthesis I	Female	Staphylococcus aureus
PWY-7228	superpathway of guanosine nucleotides de novo biosynthesis I	Female	Staphylococcus epidermidis
PWY-7228	superpathway of guanosine nucleotides de novo biosynthesis I	Female	Staphylococcus equorum
PWY-7228	superpathway of guanosine nucleotides de novo biosynthesis I	Female	Staphylococcus hominis
PWY-7228	superpathway of guanosine nucleotides de novo biosynthesis I	Female	Staphylococcus saprophyticus
PWY-7228	superpathway of guanosine nucleotides de novo biosynthesis I	Female	Staphylococcus schweitzeri
PWY-7228	superpathway of guanosine nucleotides de novo biosynthesis I	Female	Staphylococcus xylosus
PWY-7228	superpathway of guanosine nucleotides de novo biosynthesis I	Female	Streptococcus mitis
PWY-7228	superpathway of guanosine nucleotides de novo biosynthesis I	Female	Streptococcus oralis
PWY-7228	superpathway of guanosine nucleotides de novo biosynthesis I	Female	Streptococcus pneumoniae
PWY-7228	superpathway of guanosine nucleotides de novo biosynthesis I	Female	Streptococcus pseudopneumoniae
PWY-7228	superpathway of guanosine nucleotides de novo biosynthesis I	Female	Streptomyces albidoflavus
PWY-7228	superpathway of guanosine nucleotides de novo biosynthesis I	Female	Streptomyces albus
PWY-7228	superpathway of guanosine nucleotides de novo biosynthesis I	Female	Streptomyces koyangensis
PWY-7228	superpathway of guanosine nucleotides de novo biosynthesis I	Female	Streptomyces wadayamensis
PWY-7228	superpathway of guanosine nucleotides de novo biosynthesis I	Female	Suttonella indologenes
PWY-7228	superpathway of guanosine nucleotides de novo biosynthesis I	Female	Veillonella infantium
PWY-7228	superpathway of guanosine nucleotides de novo biosynthesis I	Female	Veillonella montpellierensis
PWY-7228	superpathway of guanosine nucleotides de novo biosynthesis I	Female	Veillonella rogosae
PWY-7234	inosine-5'-phosphate biosynthesis III	Female	Acetobacter orientalis
PWY-7234	inosine-5'-phosphate biosynthesis III	Female	Acinetobacter junii
PWY-7234	inosine-5'-phosphate biosynthesis III	Female	Atopobium vaginae
PWY-7234	inosine-5'-phosphate biosynthesis III	Female	Bifidobacterium adolescentis
PWY-7234	inosine-5'-phosphate biosynthesis III	Female	Bifidobacterium catenulatum
PWY-7234	inosine-5'-phosphate biosynthesis III	Female	Corynebacterium accolens
PWY-7234	inosine-5'-phosphate biosynthesis III	Female	Corynebacterium amycolatum
PWY-7234	inosine-5'-phosphate biosynthesis III	Female	Corynebacterium jeikeium
PWY-7234	inosine-5'-phosphate biosynthesis III	Female	Corynebacterium mastitidis
PWY-7234	inosine-5'-phosphate biosynthesis III	Female	Cutibacterium acnes
PWY-7234	inosine-5'-phosphate biosynthesis III	Female	Cutibacterium granulosum
PWY-7234	inosine-5'-phosphate biosynthesis III	Female	Elizabethkingia bruuniana
PWY-7234	inosine-5'-phosphate biosynthesis III	Female	Gardnerella vaginalis
PWY-7234	inosine-5'-phosphate biosynthesis III	Female	Haemophilus aegyptius
PWY-7234	inosine-5'-phosphate biosynthesis III	Female	Klebsiella pneumoniae
PWY-7234	inosine-5'-phosphate biosynthesis III	Female	Lactococcus garvieae
PWY-7234	inosine-5'-phosphate biosynthesis III	Female	Mobiluncus curtisii
PWY-7234	inosine-5'-phosphate biosynthesis III	Female	Moraxella catarrhalis
PWY-7234	inosine-5'-phosphate biosynthesis III	Female	Moraxella nonliquefaciens
PWY-7234	inosine-5'-phosphate biosynthesis III	Female	Neisseria flavescens
PWY-7234	inosine-5'-phosphate biosynthesis III	Female	Neisseria subflava
PWY-7234	inosine-5'-phosphate biosynthesis III	Female	Pantoea agglomerans
PWY-7234	inosine-5'-phosphate biosynthesis III	Female	Peptoniphilus lacrimalis
PWY-7234	inosine-5'-phosphate biosynthesis III	Female	Rothia mucilaginosa
PWY-7234	inosine-5'-phosphate biosynthesis III	Female	Staphylococcus aureus
PWY-7234	inosine-5'-phosphate biosynthesis III	Female	Staphylococcus epidermidis
PWY-7234	inosine-5'-phosphate biosynthesis III	Female	Staphylococcus hominis
PWY-7234	inosine-5'-phosphate biosynthesis III	Female	Staphylococcus pettenkoferi
PWY-7234	inosine-5'-phosphate biosynthesis III	Female	Staphylococcus xylosus
PWY-7234	inosine-5'-phosphate biosynthesis III	Female	Streptococcus cristatus
PWY-7234	inosine-5'-phosphate biosynthesis III	Female	Streptococcus equinus
PWY-7234	inosine-5'-phosphate biosynthesis III	Female	Streptococcus gordonii
PWY-7234	inosine-5'-phosphate biosynthesis III	Female	Streptococcus mitis
PWY-7234	inosine-5'-phosphate biosynthesis III	Female	Streptococcus oralis
PWY-7234	inosine-5'-phosphate biosynthesis III	Female	Streptococcus pneumoniae
PWY-7234	inosine-5'-phosphate biosynthesis III	Female	Streptococcus pseudopneumoniae
PWY-7234	inosine-5'-phosphate biosynthesis III	Female	Streptomyces albidoflavus
PWY-7234	inosine-5'-phosphate biosynthesis III	Female	Streptomyces albus
PWY-7234	inosine-5'-phosphate biosynthesis III	Female	Suttonella indologenes
PWY-8178	pentose phosphate pathway (non-oxidative branch) II	Female	Acetobacter orientalis
PWY-8178	pentose phosphate pathway (non-oxidative branch) II	Female	Acinetobacter junii
PWY-8178	pentose phosphate pathway (non-oxidative branch) II	Female	Collinsella aerofaciens
PWY-8178	pentose phosphate pathway (non-oxidative branch) II	Female	Corynebacterium accolens
PWY-8178	pentose phosphate pathway (non-oxidative branch) II	Female	Corynebacterium amycolatum
PWY-8178	pentose phosphate pathway (non-oxidative branch) II	Female	Corynebacterium jeikeium
PWY-8178	pentose phosphate pathway (non-oxidative branch) II	Female	Corynebacterium mastitidis
PWY-8178	pentose phosphate pathway (non-oxidative branch) II	Female	Cutibacterium avidum
PWY-8178	pentose phosphate pathway (non-oxidative branch) II	Female	Cutibacterium granulosum
PWY-8178	pentose phosphate pathway (non-oxidative branch) II	Female	Elizabethkingia bruuniana
PWY-8178	pentose phosphate pathway (non-oxidative branch) II	Female	Ewingella americana
PWY-8178	pentose phosphate pathway (non-oxidative branch) II	Female	Haemophilus aegyptius
PWY-8178	pentose phosphate pathway (non-oxidative branch) II	Female	Haemophilus haemolyticus
PWY-8178	pentose phosphate pathway (non-oxidative branch) II	Female	Haemophilus influenzae
PWY-8178	pentose phosphate pathway (non-oxidative branch) II	Female	Haemophilus sp C1
PWY-8178	pentose phosphate pathway (non-oxidative branch) II	Female	Klebsiella pneumoniae
PWY-8178	pentose phosphate pathway (non-oxidative branch) II	Female	Lactobacillus ruminis
PWY-8178	pentose phosphate pathway (non-oxidative branch) II	Female	Lactococcus garvieae
PWY-8178	pentose phosphate pathway (non-oxidative branch) II	Female	Lactococcus lactis
PWY-8178	pentose phosphate pathway (non-oxidative branch) II	Female	Mobiluncus curtisii
PWY-8178	pentose phosphate pathway (non-oxidative branch) II	Female	Moraxella lacunata
PWY-8178	pentose phosphate pathway (non-oxidative branch) II	Female	Moraxella nonliquefaciens
PWY-8178	pentose phosphate pathway (non-oxidative branch) II	Female	Neisseria flavescens
PWY-8178	pentose phosphate pathway (non-oxidative branch) II	Female	Neisseria subflava
PWY-8178	pentose phosphate pathway (non-oxidative branch) II	Female	Pantoea vagans
PWY-8178	pentose phosphate pathway (non-oxidative branch) II	Female	Porphyromonas uenonis
PWY-8178	pentose phosphate pathway (non-oxidative branch) II	Female	Propionibacterium namnetense
PWY-8178	pentose phosphate pathway (non-oxidative branch) II	Female	Rothia mucilaginosa
PWY-8178	pentose phosphate pathway (non-oxidative branch) II	Female	Staphylococcus aureus
PWY-8178	pentose phosphate pathway (non-oxidative branch) II	Female	Staphylococcus epidermidis
PWY-8178	pentose phosphate pathway (non-oxidative branch) II	Female	Staphylococcus equorum
PWY-8178	pentose phosphate pathway (non-oxidative branch) II	Female	Staphylococcus xylosus
PWY-8178	pentose phosphate pathway (non-oxidative branch) II	Female	Streptococcus mitis
PWY-8178	pentose phosphate pathway (non-oxidative branch) II	Female	Streptococcus oralis
PWY-8178	pentose phosphate pathway (non-oxidative branch) II	Female	Streptococcus pneumoniae
PWY-8178	pentose phosphate pathway (non-oxidative branch) II	Female	Streptococcus pseudopneumoniae
PWY-8178	pentose phosphate pathway (non-oxidative branch) II	Female	Suttonella indologenes
PWY-8187	L-arginine degradation XIII (reductive Stickland reaction)	Female	Atopobium vaginae
PWY-8187	L-arginine degradation XIII (reductive Stickland reaction)	Female	Collinsella aerofaciens
PWY-8187	L-arginine degradation XIII (reductive Stickland reaction)	Female	Corynebacterium accolens
PWY-8187	L-arginine degradation XIII (reductive Stickland reaction)	Female	Cutibacterium acnes
PWY-8187	L-arginine degradation XIII (reductive Stickland reaction)	Female	Cutibacterium avidum
PWY-8187	L-arginine degradation XIII (reductive Stickland reaction)	Female	Klebsiella pneumoniae
PWY-8187	L-arginine degradation XIII (reductive Stickland reaction)	Female	Lactococcus garvieae
PWY-8187	L-arginine degradation XIII (reductive Stickland reaction)	Female	Mobiluncus curtisii
PWY-8187	L-arginine degradation XIII (reductive Stickland reaction)	Female	Propionibacterium namnetense
PWY-8187	L-arginine degradation XIII (reductive Stickland reaction)	Female	Pseudomonas fluorescens group
PWY-8187	L-arginine degradation XIII (reductive Stickland reaction)	Female	Rothia mucilaginosa
PWY-8187	L-arginine degradation XIII (reductive Stickland reaction)	Female	Staphylococcus aureus
PWY-8187	L-arginine degradation XIII (reductive Stickland reaction)	Female	Staphylococcus epidermidis
PWY-8187	L-arginine degradation XIII (reductive Stickland reaction)	Female	Staphylococcus equorum
PWY-8187	L-arginine degradation XIII (reductive Stickland reaction)	Female	Staphylococcus hominis
PWY-8187	L-arginine degradation XIII (reductive Stickland reaction)	Female	Staphylococcus saprophyticus
PWY-8187	L-arginine degradation XIII (reductive Stickland reaction)	Female	Staphylococcus schweitzeri
PWY-8187	L-arginine degradation XIII (reductive Stickland reaction)	Female	Staphylococcus xylosus
PWY-8187	L-arginine degradation XIII (reductive Stickland reaction)	Female	Streptococcus oralis
PWY-8187	L-arginine degradation XIII (reductive Stickland reaction)	Female	Streptococcus pneumoniae
PWY-8187	L-arginine degradation XIII (reductive Stickland reaction)	Female	Streptomyces albidoflavus
PWY-8187	L-arginine degradation XIII (reductive Stickland reaction)	Female	Streptomyces albus
PWY-8187	L-arginine degradation XIII (reductive Stickland reaction)	Female	Streptomyces wadayamensis
PWY-841	superpathway of purine nucleotides de novo biosynthesis I	Female	Acetobacter orientalis
PWY-841	superpathway of purine nucleotides de novo biosynthesis I	Female	Acinetobacter junii
PWY-841	superpathway of purine nucleotides de novo biosynthesis I	Female	Corynebacterium accolens
PWY-841	superpathway of purine nucleotides de novo biosynthesis I	Female	Cutibacterium acnes
PWY-841	superpathway of purine nucleotides de novo biosynthesis I	Female	Elizabethkingia bruuniana
PWY-841	superpathway of purine nucleotides de novo biosynthesis I	Female	Haemophilus influenzae
PWY-841	superpathway of purine nucleotides de novo biosynthesis I	Female	Klebsiella pneumoniae
PWY-841	superpathway of purine nucleotides de novo biosynthesis I	Female	Lactococcus garvieae
PWY-841	superpathway of purine nucleotides de novo biosynthesis I	Female	Mobiluncus curtisii
PWY-841	superpathway of purine nucleotides de novo biosynthesis I	Female	Moraxella catarrhalis
PWY-841	superpathway of purine nucleotides de novo biosynthesis I	Female	Moraxella nonliquefaciens
PWY-841	superpathway of purine nucleotides de novo biosynthesis I	Female	Neisseria subflava
PWY-841	superpathway of purine nucleotides de novo biosynthesis I	Female	Rothia mucilaginosa
PWY-841	superpathway of purine nucleotides de novo biosynthesis I	Female	Staphylococcus aureus
PWY-841	superpathway of purine nucleotides de novo biosynthesis I	Female	Staphylococcus epidermidis
PWY-841	superpathway of purine nucleotides de novo biosynthesis I	Female	Staphylococcus xylosus
PWY-841	superpathway of purine nucleotides de novo biosynthesis I	Female	Streptococcus pneumoniae
PWY-841	superpathway of purine nucleotides de novo biosynthesis I	Female	Streptomyces albidoflavus
PWY-841	superpathway of purine nucleotides de novo biosynthesis I	Female	Suttonella indologenes

## Sheet: Table S3e - males
Table S3e: Species-level contributions to CLO-associated functional pathway in the ocular microbiome of male individuals
Each row shows a pathway (MetaCyc ID and name), the clinical subgroup analyzed, and the contributing species
Pathway ID	Pathway name	Subgroup	Species
ANAGLYCOLYSIS-PWY	glycolysis III (from glucose)	Male	Collinsella aerofaciens
ANAGLYCOLYSIS-PWY	glycolysis III (from glucose)	Male	Corynebacterium accolens
ANAGLYCOLYSIS-PWY	glycolysis III (from glucose)	Male	Corynebacterium amycolatum
ANAGLYCOLYSIS-PWY	glycolysis III (from glucose)	Male	Corynebacterium jeikeium
ANAGLYCOLYSIS-PWY	glycolysis III (from glucose)	Male	Corynebacterium mastitidis
ANAGLYCOLYSIS-PWY	glycolysis III (from glucose)	Male	Elizabethkingia bruuniana
ANAGLYCOLYSIS-PWY	glycolysis III (from glucose)	Male	Haemophilus aegyptius
ANAGLYCOLYSIS-PWY	glycolysis III (from glucose)	Male	Haemophilus influenzae
ANAGLYCOLYSIS-PWY	glycolysis III (from glucose)	Male	Haemophilus sp C1
ANAGLYCOLYSIS-PWY	glycolysis III (from glucose)	Male	Klebsiella pneumoniae
ANAGLYCOLYSIS-PWY	glycolysis III (from glucose)	Male	Lactococcus garvieae
ANAGLYCOLYSIS-PWY	glycolysis III (from glucose)	Male	Pantoea agglomerans
ANAGLYCOLYSIS-PWY	glycolysis III (from glucose)	Male	Pantoea vagans
ANAGLYCOLYSIS-PWY	glycolysis III (from glucose)	Male	Prevotella buccalis
ANAGLYCOLYSIS-PWY	glycolysis III (from glucose)	Male	Prevotella timonensis
ANAGLYCOLYSIS-PWY	glycolysis III (from glucose)	Male	Staphylococcus aureus
ANAGLYCOLYSIS-PWY	glycolysis III (from glucose)	Male	Staphylococcus epidermidis
ANAGLYCOLYSIS-PWY	glycolysis III (from glucose)	Male	Staphylococcus equorum
ANAGLYCOLYSIS-PWY	glycolysis III (from glucose)	Male	Staphylococcus xylosus
ANAGLYCOLYSIS-PWY	glycolysis III (from glucose)	Male	Streptococcus cristatus
ANAGLYCOLYSIS-PWY	glycolysis III (from glucose)	Male	Streptococcus gordonii
ANAGLYCOLYSIS-PWY	glycolysis III (from glucose)	Male	Streptococcus mitis
ANAGLYCOLYSIS-PWY	glycolysis III (from glucose)	Male	Streptococcus pneumoniae
ANAGLYCOLYSIS-PWY	glycolysis III (from glucose)	Male	Streptococcus pseudopneumoniae
ANAGLYCOLYSIS-PWY	glycolysis III (from glucose)	Male	Streptomyces albidoflavus
ARGSYN-PWY	L-arginine biosynthesis I (via L-ornithine)	Male	Acetobacter orientalis
ARGSYN-PWY	L-arginine biosynthesis I (via L-ornithine)	Male	Acinetobacter junii
ARGSYN-PWY	L-arginine biosynthesis I (via L-ornithine)	Male	Bifidobacterium bifidum
ARGSYN-PWY	L-arginine biosynthesis I (via L-ornithine)	Male	Bifidobacterium breve
ARGSYN-PWY	L-arginine biosynthesis I (via L-ornithine)	Male	Bifidobacterium catenulatum
ARGSYN-PWY	L-arginine biosynthesis I (via L-ornithine)	Male	Bifidobacterium longum
ARGSYN-PWY	L-arginine biosynthesis I (via L-ornithine)	Male	Collinsella aerofaciens
ARGSYN-PWY	L-arginine biosynthesis I (via L-ornithine)	Male	Corynebacterium amycolatum
ARGSYN-PWY	L-arginine biosynthesis I (via L-ornithine)	Male	Corynebacterium pseudodiphtheriticum
ARGSYN-PWY	L-arginine biosynthesis I (via L-ornithine)	Male	Cutibacterium acnes
ARGSYN-PWY	L-arginine biosynthesis I (via L-ornithine)	Male	Cutibacterium avidum
ARGSYN-PWY	L-arginine biosynthesis I (via L-ornithine)	Male	Klebsiella pneumoniae
ARGSYN-PWY	L-arginine biosynthesis I (via L-ornithine)	Male	Kocuria palustris
ARGSYN-PWY	L-arginine biosynthesis I (via L-ornithine)	Male	Moraxella nonliquefaciens
ARGSYN-PWY	L-arginine biosynthesis I (via L-ornithine)	Male	Neisseria flavescens
ARGSYN-PWY	L-arginine biosynthesis I (via L-ornithine)	Male	Ochrobactrum pseudogrignonense
ARGSYN-PWY	L-arginine biosynthesis I (via L-ornithine)	Male	Pantoea agglomerans
ARGSYN-PWY	L-arginine biosynthesis I (via L-ornithine)	Male	Pantoea vagans
ARGSYN-PWY	L-arginine biosynthesis I (via L-ornithine)	Male	Rothia mucilaginosa
ARGSYN-PWY	L-arginine biosynthesis I (via L-ornithine)	Male	Staphylococcus aureus
ARGSYN-PWY	L-arginine biosynthesis I (via L-ornithine)	Male	Staphylococcus epidermidis
ARGSYN-PWY	L-arginine biosynthesis I (via L-ornithine)	Male	Streptococcus pneumoniae
ARGSYN-PWY	L-arginine biosynthesis I (via L-ornithine)	Male	Streptomyces albidoflavus
ARGSYN-PWY	L-arginine biosynthesis I (via L-ornithine)	Male	Streptomyces albus
ARGSYN-PWY	L-arginine biosynthesis I (via L-ornithine)	Male	Suttonella indologenes
ARGSYNBSUB-PWY	L-arginine biosynthesis II (acetyl cycle)	Male	Acetobacter orientalis
ARGSYNBSUB-PWY	L-arginine biosynthesis II (acetyl cycle)	Male	Acinetobacter junii
ARGSYNBSUB-PWY	L-arginine biosynthesis II (acetyl cycle)	Male	Bifidobacterium adolescentis
ARGSYNBSUB-PWY	L-arginine biosynthesis II (acetyl cycle)	Male	Bifidobacterium bifidum
ARGSYNBSUB-PWY	L-arginine biosynthesis II (acetyl cycle)	Male	Bifidobacterium breve
ARGSYNBSUB-PWY	L-arginine biosynthesis II (acetyl cycle)	Male	Bifidobacterium catenulatum
ARGSYNBSUB-PWY	L-arginine biosynthesis II (acetyl cycle)	Male	Bifidobacterium longum
ARGSYNBSUB-PWY	L-arginine biosynthesis II (acetyl cycle)	Male	Blautia sp CAG 52
ARGSYNBSUB-PWY	L-arginine biosynthesis II (acetyl cycle)	Male	Collinsella aerofaciens
ARGSYNBSUB-PWY	L-arginine biosynthesis II (acetyl cycle)	Male	Corynebacterium accolens
ARGSYNBSUB-PWY	L-arginine biosynthesis II (acetyl cycle)	Male	Corynebacterium amycolatum
ARGSYNBSUB-PWY	L-arginine biosynthesis II (acetyl cycle)	Male	Corynebacterium mastitidis
ARGSYNBSUB-PWY	L-arginine biosynthesis II (acetyl cycle)	Male	Corynebacterium pseudodiphtheriticum
ARGSYNBSUB-PWY	L-arginine biosynthesis II (acetyl cycle)	Male	Cutibacterium acnes
ARGSYNBSUB-PWY	L-arginine biosynthesis II (acetyl cycle)	Male	Cutibacterium avidum
ARGSYNBSUB-PWY	L-arginine biosynthesis II (acetyl cycle)	Male	Klebsiella pneumoniae
ARGSYNBSUB-PWY	L-arginine biosynthesis II (acetyl cycle)	Male	Kocuria palustris
ARGSYNBSUB-PWY	L-arginine biosynthesis II (acetyl cycle)	Male	Leuconostoc pseudomesenteroides
ARGSYNBSUB-PWY	L-arginine biosynthesis II (acetyl cycle)	Male	Mobiluncus curtisii
ARGSYNBSUB-PWY	L-arginine biosynthesis II (acetyl cycle)	Male	Moraxella nonliquefaciens
ARGSYNBSUB-PWY	L-arginine biosynthesis II (acetyl cycle)	Male	Neisseria flavescens
ARGSYNBSUB-PWY	L-arginine biosynthesis II (acetyl cycle)	Male	Neisseria meningitidis
ARGSYNBSUB-PWY	L-arginine biosynthesis II (acetyl cycle)	Male	Neisseria subflava
ARGSYNBSUB-PWY	L-arginine biosynthesis II (acetyl cycle)	Male	Ochrobactrum pseudogrignonense
ARGSYNBSUB-PWY	L-arginine biosynthesis II (acetyl cycle)	Male	Pantoea agglomerans
ARGSYNBSUB-PWY	L-arginine biosynthesis II (acetyl cycle)	Male	Pantoea vagans
ARGSYNBSUB-PWY	L-arginine biosynthesis II (acetyl cycle)	Male	Rothia mucilaginosa
ARGSYNBSUB-PWY	L-arginine biosynthesis II (acetyl cycle)	Male	Staphylococcus aureus
ARGSYNBSUB-PWY	L-arginine biosynthesis II (acetyl cycle)	Male	Staphylococcus epidermidis
ARGSYNBSUB-PWY	L-arginine biosynthesis II (acetyl cycle)	Male	Staphylococcus xylosus
ARGSYNBSUB-PWY	L-arginine biosynthesis II (acetyl cycle)	Male	Streptococcus pneumoniae
ARGSYNBSUB-PWY	L-arginine biosynthesis II (acetyl cycle)	Male	Streptomyces albidoflavus
ARGSYNBSUB-PWY	L-arginine biosynthesis II (acetyl cycle)	Male	Streptomyces albus
ARGSYNBSUB-PWY	L-arginine biosynthesis II (acetyl cycle)	Male	Streptomyces koyangensis
ARGSYNBSUB-PWY	L-arginine biosynthesis II (acetyl cycle)	Male	Streptomyces wadayamensis
ARGSYNBSUB-PWY	L-arginine biosynthesis II (acetyl cycle)	Male	Suttonella indologenes
ARO-PWY	chorismate biosynthesis I	Male	Acetobacter orientalis
ARO-PWY	chorismate biosynthesis I	Male	Acinetobacter junii
ARO-PWY	chorismate biosynthesis I	Male	Atopobium vaginae
ARO-PWY	chorismate biosynthesis I	Male	Bifidobacterium adolescentis
ARO-PWY	chorismate biosynthesis I	Male	Bifidobacterium bifidum
ARO-PWY	chorismate biosynthesis I	Male	Bifidobacterium breve
ARO-PWY	chorismate biosynthesis I	Male	Bifidobacterium catenulatum
ARO-PWY	chorismate biosynthesis I	Male	Bifidobacterium longum
ARO-PWY	chorismate biosynthesis I	Male	Collinsella aerofaciens
ARO-PWY	chorismate biosynthesis I	Male	Corynebacterium accolens
ARO-PWY	chorismate biosynthesis I	Male	Corynebacterium amycolatum
ARO-PWY	chorismate biosynthesis I	Male	Corynebacterium jeikeium
ARO-PWY	chorismate biosynthesis I	Male	Corynebacterium mastitidis
ARO-PWY	chorismate biosynthesis I	Male	Cutibacterium acnes
ARO-PWY	chorismate biosynthesis I	Male	Cutibacterium granulosum
ARO-PWY	chorismate biosynthesis I	Male	Elizabethkingia bruuniana
ARO-PWY	chorismate biosynthesis I	Male	Ewingella americana
ARO-PWY	chorismate biosynthesis I	Male	Gardnerella vaginalis
ARO-PWY	chorismate biosynthesis I	Male	Haemophilus haemolyticus
ARO-PWY	chorismate biosynthesis I	Male	Haemophilus influenzae
ARO-PWY	chorismate biosynthesis I	Male	Haemophilus sp C1
ARO-PWY	chorismate biosynthesis I	Male	Holdemanella biformis
ARO-PWY	chorismate biosynthesis I	Male	Klebsiella pneumoniae
ARO-PWY	chorismate biosynthesis I	Male	Leuconostoc pseudomesenteroides
ARO-PWY	chorismate biosynthesis I	Male	Mobiluncus curtisii
ARO-PWY	chorismate biosynthesis I	Male	Moraxella lacunata
ARO-PWY	chorismate biosynthesis I	Male	Moraxella nonliquefaciens
ARO-PWY	chorismate biosynthesis I	Male	Neisseria flavescens
ARO-PWY	chorismate biosynthesis I	Male	Neisseria subflava
ARO-PWY	chorismate biosynthesis I	Male	Ochrobactrum pseudogrignonense
ARO-PWY	chorismate biosynthesis I	Male	Pantoea agglomerans
ARO-PWY	chorismate biosynthesis I	Male	Pantoea vagans
ARO-PWY	chorismate biosynthesis I	Male	Prevotella buccalis
ARO-PWY	chorismate biosynthesis I	Male	Prevotella timonensis
ARO-PWY	chorismate biosynthesis I	Male	Rothia mucilaginosa
ARO-PWY	chorismate biosynthesis I	Male	Staphylococcus aureus
ARO-PWY	chorismate biosynthesis I	Male	Staphylococcus epidermidis
ARO-PWY	chorismate biosynthesis I	Male	Staphylococcus hominis
ARO-PWY	chorismate biosynthesis I	Male	Staphylococcus xylosus
ARO-PWY	chorismate biosynthesis I	Male	Streptococcus mitis
ARO-PWY	chorismate biosynthesis I	Male	Streptococcus oralis
ARO-PWY	chorismate biosynthesis I	Male	Streptococcus pneumoniae
ARO-PWY	chorismate biosynthesis I	Male	Streptococcus pseudopneumoniae
ARO-PWY	chorismate biosynthesis I	Male	Streptomyces albidoflavus
ARO-PWY	chorismate biosynthesis I	Male	Streptomyces albus
ARO-PWY	chorismate biosynthesis I	Male	Suttonella indologenes
CALVIN-PWY	Calvin-Benson-Bassham cycle	Male	Acinetobacter junii
CALVIN-PWY	Calvin-Benson-Bassham cycle	Male	Elizabethkingia bruuniana
CALVIN-PWY	Calvin-Benson-Bassham cycle	Male	Ewingella americana
CALVIN-PWY	Calvin-Benson-Bassham cycle	Male	Haemophilus haemolyticus
CALVIN-PWY	Calvin-Benson-Bassham cycle	Male	Haemophilus influenzae
CALVIN-PWY	Calvin-Benson-Bassham cycle	Male	Haemophilus sp C1
CALVIN-PWY	Calvin-Benson-Bassham cycle	Male	Klebsiella pneumoniae
CALVIN-PWY	Calvin-Benson-Bassham cycle	Male	Lactococcus garvieae
CALVIN-PWY	Calvin-Benson-Bassham cycle	Male	Lactococcus lactis
CALVIN-PWY	Calvin-Benson-Bassham cycle	Male	Moraxella bovis
CALVIN-PWY	Calvin-Benson-Bassham cycle	Male	Moraxella lacunata
CALVIN-PWY	Calvin-Benson-Bassham cycle	Male	Moraxella nonliquefaciens
CALVIN-PWY	Calvin-Benson-Bassham cycle	Male	Neisseria flavescens
CALVIN-PWY	Calvin-Benson-Bassham cycle	Male	Neisseria subflava
CALVIN-PWY	Calvin-Benson-Bassham cycle	Male	Pantoea agglomerans
CALVIN-PWY	Calvin-Benson-Bassham cycle	Male	Pantoea vagans
CALVIN-PWY	Calvin-Benson-Bassham cycle	Male	Porphyromonas uenonis
CALVIN-PWY	Calvin-Benson-Bassham cycle	Male	Staphylococcus aureus
CALVIN-PWY	Calvin-Benson-Bassham cycle	Male	Staphylococcus epidermidis
CALVIN-PWY	Calvin-Benson-Bassham cycle	Male	Staphylococcus equorum
CALVIN-PWY	Calvin-Benson-Bassham cycle	Male	Staphylococcus saprophyticus
CALVIN-PWY	Calvin-Benson-Bassham cycle	Male	Staphylococcus schweitzeri
CALVIN-PWY	Calvin-Benson-Bassham cycle	Male	Staphylococcus xylosus
CALVIN-PWY	Calvin-Benson-Bassham cycle	Male	Streptococcus pneumoniae
CALVIN-PWY	Calvin-Benson-Bassham cycle	Male	Suttonella indologenes
COA-PWY	coenzyme A biosynthesis I (prokaryotic)	Male	Acetobacter orientalis
COA-PWY	coenzyme A biosynthesis I (prokaryotic)	Male	Aerococcus christensenii
COA-PWY	coenzyme A biosynthesis I (prokaryotic)	Male	Anaerococcus prevotii
COA-PWY	coenzyme A biosynthesis I (prokaryotic)	Male	Atopobium vaginae
COA-PWY	coenzyme A biosynthesis I (prokaryotic)	Male	Bacillus cereus group
COA-PWY	coenzyme A biosynthesis I (prokaryotic)	Male	Bifidobacterium adolescentis
COA-PWY	coenzyme A biosynthesis I (prokaryotic)	Male	Bifidobacterium catenulatum
COA-PWY	coenzyme A biosynthesis I (prokaryotic)	Male	Bifidobacterium longum
COA-PWY	coenzyme A biosynthesis I (prokaryotic)	Male	Blautia sp CAG 52
COA-PWY	coenzyme A biosynthesis I (prokaryotic)	Male	Brachybacterium faecium
COA-PWY	coenzyme A biosynthesis I (prokaryotic)	Male	Collinsella aerofaciens
COA-PWY	coenzyme A biosynthesis I (prokaryotic)	Male	Coriobacteriales bacterium DNF00809
COA-PWY	coenzyme A biosynthesis I (prokaryotic)	Male	Corynebacterium accolens
COA-PWY	coenzyme A biosynthesis I (prokaryotic)	Male	Corynebacterium amycolatum
COA-PWY	coenzyme A biosynthesis I (prokaryotic)	Male	Corynebacterium jeikeium
COA-PWY	coenzyme A biosynthesis I (prokaryotic)	Male	Corynebacterium mastitidis
COA-PWY	coenzyme A biosynthesis I (prokaryotic)	Male	Corynebacterium oculi
COA-PWY	coenzyme A biosynthesis I (prokaryotic)	Male	Cutibacterium acnes
COA-PWY	coenzyme A biosynthesis I (prokaryotic)	Male	Cutibacterium avidum
COA-PWY	coenzyme A biosynthesis I (prokaryotic)	Male	Dialister micraerophilus
COA-PWY	coenzyme A biosynthesis I (prokaryotic)	Male	Dolosigranulum pigrum
COA-PWY	coenzyme A biosynthesis I (prokaryotic)	Male	Elizabethkingia bruuniana
COA-PWY	coenzyme A biosynthesis I (prokaryotic)	Male	Ewingella americana
COA-PWY	coenzyme A biosynthesis I (prokaryotic)	Male	Haemophilus aegyptius
COA-PWY	coenzyme A biosynthesis I (prokaryotic)	Male	Haemophilus influenzae
COA-PWY	coenzyme A biosynthesis I (prokaryotic)	Male	Haemophilus sp C1
COA-PWY	coenzyme A biosynthesis I (prokaryotic)	Male	Holdemanella biformis
COA-PWY	coenzyme A biosynthesis I (prokaryotic)	Male	Klebsiella oxytoca
COA-PWY	coenzyme A biosynthesis I (prokaryotic)	Male	Klebsiella pneumoniae
COA-PWY	coenzyme A biosynthesis I (prokaryotic)	Male	Kocuria palustris
COA-PWY	coenzyme A biosynthesis I (prokaryotic)	Male	Lactococcus garvieae
COA-PWY	coenzyme A biosynthesis I (prokaryotic)	Male	Lactococcus lactis
COA-PWY	coenzyme A biosynthesis I (prokaryotic)	Male	Leuconostoc pseudomesenteroides
COA-PWY	coenzyme A biosynthesis I (prokaryotic)	Male	Methylobacterium sp Leaf90
COA-PWY	coenzyme A biosynthesis I (prokaryotic)	Male	Methylorubrum zatmanii
COA-PWY	coenzyme A biosynthesis I (prokaryotic)	Male	Mobiluncus curtisii
COA-PWY	coenzyme A biosynthesis I (prokaryotic)	Male	Moraxella catarrhalis
COA-PWY	coenzyme A biosynthesis I (prokaryotic)	Male	Moraxella lincolnii
COA-PWY	coenzyme A biosynthesis I (prokaryotic)	Male	Moraxella nonliquefaciens
COA-PWY	coenzyme A biosynthesis I (prokaryotic)	Male	Neisseria flavescens
COA-PWY	coenzyme A biosynthesis I (prokaryotic)	Male	Neisseria meningitidis
COA-PWY	coenzyme A biosynthesis I (prokaryotic)	Male	Neisseria subflava
COA-PWY	coenzyme A biosynthesis I (prokaryotic)	Male	Ochrobactrum pseudogrignonense
COA-PWY	coenzyme A biosynthesis I (prokaryotic)	Male	Pantoea vagans
COA-PWY	coenzyme A biosynthesis I (prokaryotic)	Male	Porphyromonas uenonis
COA-PWY	coenzyme A biosynthesis I (prokaryotic)	Male	Propionibacterium namnetense
COA-PWY	coenzyme A biosynthesis I (prokaryotic)	Male	Rothia mucilaginosa
COA-PWY	coenzyme A biosynthesis I (prokaryotic)	Male	Serratia grimesii
COA-PWY	coenzyme A biosynthesis I (prokaryotic)	Male	Sneathia amnii
COA-PWY	coenzyme A biosynthesis I (prokaryotic)	Male	Staphylococcus aureus
COA-PWY	coenzyme A biosynthesis I (prokaryotic)	Male	Staphylococcus epidermidis
COA-PWY	coenzyme A biosynthesis I (prokaryotic)	Male	Staphylococcus equorum
COA-PWY	coenzyme A biosynthesis I (prokaryotic)	Male	Staphylococcus hominis
COA-PWY	coenzyme A biosynthesis I (prokaryotic)	Male	Staphylococcus xylosus
COA-PWY	coenzyme A biosynthesis I (prokaryotic)	Male	Streptococcus mitis
COA-PWY	coenzyme A biosynthesis I (prokaryotic)	Male	Streptococcus oralis
COA-PWY	coenzyme A biosynthesis I (prokaryotic)	Male	Streptococcus pneumoniae
COA-PWY	coenzyme A biosynthesis I (prokaryotic)	Male	Streptococcus pseudopneumoniae
COA-PWY	coenzyme A biosynthesis I (prokaryotic)	Male	Streptomyces albus
COA-PWY	coenzyme A biosynthesis I (prokaryotic)	Male	Streptomyces wadayamensis
COA-PWY	coenzyme A biosynthesis I (prokaryotic)	Male	Suttonella indologenes
COA-PWY	coenzyme A biosynthesis I (prokaryotic)	Male	Tissierellia bacterium KA00581
COA-PWY	coenzyme A biosynthesis I (prokaryotic)	Male	Veillonella montpellierensis
COA-PWY	coenzyme A biosynthesis I (prokaryotic)	Male	Veillonellaceae bacterium DNF00626
COA-PWY-1	superpathway of coenzyme A biosynthesis III (mammals)	Male	Acetobacter orientalis
COA-PWY-1	superpathway of coenzyme A biosynthesis III (mammals)	Male	Atopobium vaginae
COA-PWY-1	superpathway of coenzyme A biosynthesis III (mammals)	Male	Bacillus cereus group
COA-PWY-1	superpathway of coenzyme A biosynthesis III (mammals)	Male	Bifidobacterium adolescentis
COA-PWY-1	superpathway of coenzyme A biosynthesis III (mammals)	Male	Bifidobacterium catenulatum
COA-PWY-1	superpathway of coenzyme A biosynthesis III (mammals)	Male	Bifidobacterium longum
COA-PWY-1	superpathway of coenzyme A biosynthesis III (mammals)	Male	Blautia sp CAG 52
COA-PWY-1	superpathway of coenzyme A biosynthesis III (mammals)	Male	Collinsella aerofaciens
COA-PWY-1	superpathway of coenzyme A biosynthesis III (mammals)	Male	Coriobacteriales bacterium DNF00809
COA-PWY-1	superpathway of coenzyme A biosynthesis III (mammals)	Male	Corynebacterium accolens
COA-PWY-1	superpathway of coenzyme A biosynthesis III (mammals)	Male	Corynebacterium amycolatum
COA-PWY-1	superpathway of coenzyme A biosynthesis III (mammals)	Male	Corynebacterium jeikeium
COA-PWY-1	superpathway of coenzyme A biosynthesis III (mammals)	Male	Corynebacterium mastitidis
COA-PWY-1	superpathway of coenzyme A biosynthesis III (mammals)	Male	Corynebacterium oculi
COA-PWY-1	superpathway of coenzyme A biosynthesis III (mammals)	Male	Cutibacterium acnes
COA-PWY-1	superpathway of coenzyme A biosynthesis III (mammals)	Male	Dolosigranulum pigrum
COA-PWY-1	superpathway of coenzyme A biosynthesis III (mammals)	Male	Elizabethkingia bruuniana
COA-PWY-1	superpathway of coenzyme A biosynthesis III (mammals)	Male	Haemophilus aegyptius
COA-PWY-1	superpathway of coenzyme A biosynthesis III (mammals)	Male	Haemophilus haemolyticus
COA-PWY-1	superpathway of coenzyme A biosynthesis III (mammals)	Male	Haemophilus sp C1
COA-PWY-1	superpathway of coenzyme A biosynthesis III (mammals)	Male	Holdemanella biformis
COA-PWY-1	superpathway of coenzyme A biosynthesis III (mammals)	Male	Klebsiella pneumoniae
COA-PWY-1	superpathway of coenzyme A biosynthesis III (mammals)	Male	Lactococcus garvieae
COA-PWY-1	superpathway of coenzyme A biosynthesis III (mammals)	Male	Mobiluncus curtisii
COA-PWY-1	superpathway of coenzyme A biosynthesis III (mammals)	Male	Moraxella catarrhalis
COA-PWY-1	superpathway of coenzyme A biosynthesis III (mammals)	Male	Moraxella lincolnii
COA-PWY-1	superpathway of coenzyme A biosynthesis III (mammals)	Male	Moraxella nonliquefaciens
COA-PWY-1	superpathway of coenzyme A biosynthesis III (mammals)	Male	Neisseria flavescens
COA-PWY-1	superpathway of coenzyme A biosynthesis III (mammals)	Male	Neisseria meningitidis
COA-PWY-1	superpathway of coenzyme A biosynthesis III (mammals)	Male	Neisseria subflava
COA-PWY-1	superpathway of coenzyme A biosynthesis III (mammals)	Male	Ochrobactrum pseudogrignonense
COA-PWY-1	superpathway of coenzyme A biosynthesis III (mammals)	Male	Pantoea vagans
COA-PWY-1	superpathway of coenzyme A biosynthesis III (mammals)	Male	Porphyromonas uenonis
COA-PWY-1	superpathway of coenzyme A biosynthesis III (mammals)	Male	Rothia mucilaginosa
COA-PWY-1	superpathway of coenzyme A biosynthesis III (mammals)	Male	Staphylococcus aureus
COA-PWY-1	superpathway of coenzyme A biosynthesis III (mammals)	Male	Staphylococcus epidermidis
COA-PWY-1	superpathway of coenzyme A biosynthesis III (mammals)	Male	Staphylococcus xylosus
COA-PWY-1	superpathway of coenzyme A biosynthesis III (mammals)	Male	Streptococcus pneumoniae
COA-PWY-1	superpathway of coenzyme A biosynthesis III (mammals)	Male	Streptomyces albidoflavus
COA-PWY-1	superpathway of coenzyme A biosynthesis III (mammals)	Male	Streptomyces albus
COA-PWY-1	superpathway of coenzyme A biosynthesis III (mammals)	Male	Streptomyces koyangensis
COA-PWY-1	superpathway of coenzyme A biosynthesis III (mammals)	Male	Streptomyces wadayamensis
COA-PWY-1	superpathway of coenzyme A biosynthesis III (mammals)	Male	Suttonella indologenes
COA-PWY-1	superpathway of coenzyme A biosynthesis III (mammals)	Male	Tissierellia bacterium KA00581
COA-PWY-1	superpathway of coenzyme A biosynthesis III (mammals)	Male	Veillonella montpellierensis
COA-PWY-1	superpathway of coenzyme A biosynthesis III (mammals)	Male	Veillonellaceae bacterium DNF00626
COMPLETE-ARO-PWY	superpathway of aromatic amino acid biosynthesis	Male	Acetobacter orientalis
COMPLETE-ARO-PWY	superpathway of aromatic amino acid biosynthesis	Male	Acinetobacter junii
COMPLETE-ARO-PWY	superpathway of aromatic amino acid biosynthesis	Male	Bifidobacterium longum
COMPLETE-ARO-PWY	superpathway of aromatic amino acid biosynthesis	Male	Corynebacterium amycolatum
COMPLETE-ARO-PWY	superpathway of aromatic amino acid biosynthesis	Male	Corynebacterium jeikeium
COMPLETE-ARO-PWY	superpathway of aromatic amino acid biosynthesis	Male	Elizabethkingia bruuniana
COMPLETE-ARO-PWY	superpathway of aromatic amino acid biosynthesis	Male	Haemophilus aegyptius
COMPLETE-ARO-PWY	superpathway of aromatic amino acid biosynthesis	Male	Haemophilus haemolyticus
COMPLETE-ARO-PWY	superpathway of aromatic amino acid biosynthesis	Male	Haemophilus influenzae
COMPLETE-ARO-PWY	superpathway of aromatic amino acid biosynthesis	Male	Haemophilus sp C1
COMPLETE-ARO-PWY	superpathway of aromatic amino acid biosynthesis	Male	Klebsiella pneumoniae
COMPLETE-ARO-PWY	superpathway of aromatic amino acid biosynthesis	Male	Moraxella catarrhalis
COMPLETE-ARO-PWY	superpathway of aromatic amino acid biosynthesis	Male	Moraxella lacunata
COMPLETE-ARO-PWY	superpathway of aromatic amino acid biosynthesis	Male	Moraxella nonliquefaciens
COMPLETE-ARO-PWY	superpathway of aromatic amino acid biosynthesis	Male	Neisseria flavescens
COMPLETE-ARO-PWY	superpathway of aromatic amino acid biosynthesis	Male	Neisseria subflava
COMPLETE-ARO-PWY	superpathway of aromatic amino acid biosynthesis	Male	Ochrobactrum pseudogrignonense
COMPLETE-ARO-PWY	superpathway of aromatic amino acid biosynthesis	Male	Pantoea agglomerans
COMPLETE-ARO-PWY	superpathway of aromatic amino acid biosynthesis	Male	Pantoea vagans
COMPLETE-ARO-PWY	superpathway of aromatic amino acid biosynthesis	Male	Staphylococcus aureus
COMPLETE-ARO-PWY	superpathway of aromatic amino acid biosynthesis	Male	Staphylococcus epidermidis
COMPLETE-ARO-PWY	superpathway of aromatic amino acid biosynthesis	Male	Streptococcus oralis
COMPLETE-ARO-PWY	superpathway of aromatic amino acid biosynthesis	Male	Streptococcus pneumoniae
COMPLETE-ARO-PWY	superpathway of aromatic amino acid biosynthesis	Male	Streptomyces albidoflavus
COMPLETE-ARO-PWY	superpathway of aromatic amino acid biosynthesis	Male	Streptomyces albus
COMPLETE-ARO-PWY	superpathway of aromatic amino acid biosynthesis	Male	Suttonella indologenes
DAPLYSINESYN-PWY	L-lysine biosynthesis I	Male	Acetobacter orientalis
DAPLYSINESYN-PWY	L-lysine biosynthesis I	Male	Acinetobacter junii
DAPLYSINESYN-PWY	L-lysine biosynthesis I	Male	Bifidobacterium adolescentis
DAPLYSINESYN-PWY	L-lysine biosynthesis I	Male	Bifidobacterium catenulatum
DAPLYSINESYN-PWY	L-lysine biosynthesis I	Male	Bifidobacterium longum
DAPLYSINESYN-PWY	L-lysine biosynthesis I	Male	Corynebacterium amycolatum
DAPLYSINESYN-PWY	L-lysine biosynthesis I	Male	Corynebacterium jeikeium
DAPLYSINESYN-PWY	L-lysine biosynthesis I	Male	Cutibacterium acnes
DAPLYSINESYN-PWY	L-lysine biosynthesis I	Male	Cutibacterium avidum
DAPLYSINESYN-PWY	L-lysine biosynthesis I	Male	Elizabethkingia bruuniana
DAPLYSINESYN-PWY	L-lysine biosynthesis I	Male	Ewingella americana
DAPLYSINESYN-PWY	L-lysine biosynthesis I	Male	Haemophilus haemolyticus
DAPLYSINESYN-PWY	L-lysine biosynthesis I	Male	Haemophilus influenzae
DAPLYSINESYN-PWY	L-lysine biosynthesis I	Male	Haemophilus sp C1
DAPLYSINESYN-PWY	L-lysine biosynthesis I	Male	Klebsiella pneumoniae
DAPLYSINESYN-PWY	L-lysine biosynthesis I	Male	Moraxella lacunata
DAPLYSINESYN-PWY	L-lysine biosynthesis I	Male	Moraxella nonliquefaciens
DAPLYSINESYN-PWY	L-lysine biosynthesis I	Male	Neisseria flavescens
DAPLYSINESYN-PWY	L-lysine biosynthesis I	Male	Neisseria subflava
DAPLYSINESYN-PWY	L-lysine biosynthesis I	Male	Ochrobactrum pseudogrignonense
DAPLYSINESYN-PWY	L-lysine biosynthesis I	Male	Pantoea agglomerans
DAPLYSINESYN-PWY	L-lysine biosynthesis I	Male	Pantoea vagans
DAPLYSINESYN-PWY	L-lysine biosynthesis I	Male	Serratia grimesii
DAPLYSINESYN-PWY	L-lysine biosynthesis I	Male	Streptococcus pneumoniae
DAPLYSINESYN-PWY	L-lysine biosynthesis I	Male	Streptomyces albidoflavus
DAPLYSINESYN-PWY	L-lysine biosynthesis I	Male	Streptomyces albus
DAPLYSINESYN-PWY	L-lysine biosynthesis I	Male	Suttonella indologenes
DTDPRHAMSYN-PWY	dTDP-&beta;-L-rhamnose biosynthesis	Male	Acetobacter orientalis
DTDPRHAMSYN-PWY	dTDP-&beta;-L-rhamnose biosynthesis	Male	Atopobium vaginae
DTDPRHAMSYN-PWY	dTDP-&beta;-L-rhamnose biosynthesis	Male	Bifidobacterium adolescentis
DTDPRHAMSYN-PWY	dTDP-&beta;-L-rhamnose biosynthesis	Male	Bifidobacterium bifidum
DTDPRHAMSYN-PWY	dTDP-&beta;-L-rhamnose biosynthesis	Male	Bifidobacterium breve
DTDPRHAMSYN-PWY	dTDP-&beta;-L-rhamnose biosynthesis	Male	Bifidobacterium longum
DTDPRHAMSYN-PWY	dTDP-&beta;-L-rhamnose biosynthesis	Male	Blautia sp CAG 52
DTDPRHAMSYN-PWY	dTDP-&beta;-L-rhamnose biosynthesis	Male	Collinsella aerofaciens
DTDPRHAMSYN-PWY	dTDP-&beta;-L-rhamnose biosynthesis	Male	Corynebacterium accolens
DTDPRHAMSYN-PWY	dTDP-&beta;-L-rhamnose biosynthesis	Male	Corynebacterium mastitidis
DTDPRHAMSYN-PWY	dTDP-&beta;-L-rhamnose biosynthesis	Male	Corynebacterium pseudodiphtheriticum
DTDPRHAMSYN-PWY	dTDP-&beta;-L-rhamnose biosynthesis	Male	Corynebacterium pseudogenitalium
DTDPRHAMSYN-PWY	dTDP-&beta;-L-rhamnose biosynthesis	Male	Corynebacterium tuberculostearicum
DTDPRHAMSYN-PWY	dTDP-&beta;-L-rhamnose biosynthesis	Male	Elizabethkingia bruuniana
DTDPRHAMSYN-PWY	dTDP-&beta;-L-rhamnose biosynthesis	Male	Enterococcus hirae
DTDPRHAMSYN-PWY	dTDP-&beta;-L-rhamnose biosynthesis	Male	Gemmiger formicilis
DTDPRHAMSYN-PWY	dTDP-&beta;-L-rhamnose biosynthesis	Male	Lactobacillus ruminis
DTDPRHAMSYN-PWY	dTDP-&beta;-L-rhamnose biosynthesis	Male	Lactococcus lactis
DTDPRHAMSYN-PWY	dTDP-&beta;-L-rhamnose biosynthesis	Male	Methylobacterium sp Leaf90
DTDPRHAMSYN-PWY	dTDP-&beta;-L-rhamnose biosynthesis	Male	Methylorubrum extorquens
DTDPRHAMSYN-PWY	dTDP-&beta;-L-rhamnose biosynthesis	Male	Methylorubrum zatmanii
DTDPRHAMSYN-PWY	dTDP-&beta;-L-rhamnose biosynthesis	Male	Mobiluncus curtisii
DTDPRHAMSYN-PWY	dTDP-&beta;-L-rhamnose biosynthesis	Male	Neisseria flavescens
DTDPRHAMSYN-PWY	dTDP-&beta;-L-rhamnose biosynthesis	Male	Neisseria meningitidis
DTDPRHAMSYN-PWY	dTDP-&beta;-L-rhamnose biosynthesis	Male	Neisseria subflava
DTDPRHAMSYN-PWY	dTDP-&beta;-L-rhamnose biosynthesis	Male	Ochrobactrum pseudogrignonense
DTDPRHAMSYN-PWY	dTDP-&beta;-L-rhamnose biosynthesis	Male	Pantoea vagans
DTDPRHAMSYN-PWY	dTDP-&beta;-L-rhamnose biosynthesis	Male	Porphyromonas uenonis
DTDPRHAMSYN-PWY	dTDP-&beta;-L-rhamnose biosynthesis	Male	Prevotella buccalis
DTDPRHAMSYN-PWY	dTDP-&beta;-L-rhamnose biosynthesis	Male	Prevotella timonensis
DTDPRHAMSYN-PWY	dTDP-&beta;-L-rhamnose biosynthesis	Male	Rhodococcus rhodochrous
DTDPRHAMSYN-PWY	dTDP-&beta;-L-rhamnose biosynthesis	Male	Rothia mucilaginosa
DTDPRHAMSYN-PWY	dTDP-&beta;-L-rhamnose biosynthesis	Male	Stenotrophomonas maltophilia
DTDPRHAMSYN-PWY	dTDP-&beta;-L-rhamnose biosynthesis	Male	Streptococcus cristatus
DTDPRHAMSYN-PWY	dTDP-&beta;-L-rhamnose biosynthesis	Male	Streptococcus infantarius
DTDPRHAMSYN-PWY	dTDP-&beta;-L-rhamnose biosynthesis	Male	Streptococcus lutetiensis
DTDPRHAMSYN-PWY	dTDP-&beta;-L-rhamnose biosynthesis	Male	Streptococcus mitis
DTDPRHAMSYN-PWY	dTDP-&beta;-L-rhamnose biosynthesis	Male	Streptococcus oralis
DTDPRHAMSYN-PWY	dTDP-&beta;-L-rhamnose biosynthesis	Male	Streptococcus pneumoniae
DTDPRHAMSYN-PWY	dTDP-&beta;-L-rhamnose biosynthesis	Male	Streptococcus viridans
GLUCONEO-PWY	gluconeogenesis I	Male	Ewingella americana
GLUCONEO-PWY	gluconeogenesis I	Male	Haemophilus aegyptius
GLUCONEO-PWY	gluconeogenesis I	Male	Haemophilus influenzae
GLUCONEO-PWY	gluconeogenesis I	Male	Haemophilus sp C1
GLUCONEO-PWY	gluconeogenesis I	Male	Klebsiella pneumoniae
GLUCONEO-PWY	gluconeogenesis I	Male	Moraxella bovis
GLUCONEO-PWY	gluconeogenesis I	Male	Moraxella catarrhalis
GLUCONEO-PWY	gluconeogenesis I	Male	Moraxella lacunata
GLUCONEO-PWY	gluconeogenesis I	Male	Moraxella nonliquefaciens
GLUCONEO-PWY	gluconeogenesis I	Male	Staphylococcus epidermidis
GLUCONEO-PWY	gluconeogenesis I	Male	Staphylococcus xylosus
GLUCONEO-PWY	gluconeogenesis I	Male	Streptococcus pneumoniae
GLUTORN-PWY	L-ornithine biosynthesis I	Male	Acetobacter orientalis
GLUTORN-PWY	L-ornithine biosynthesis I	Male	Acinetobacter junii
GLUTORN-PWY	L-ornithine biosynthesis I	Male	Bifidobacterium bifidum
GLUTORN-PWY	L-ornithine biosynthesis I	Male	Bifidobacterium breve
GLUTORN-PWY	L-ornithine biosynthesis I	Male	Bifidobacterium catenulatum
GLUTORN-PWY	L-ornithine biosynthesis I	Male	Bifidobacterium longum
GLUTORN-PWY	L-ornithine biosynthesis I	Male	Collinsella aerofaciens
GLUTORN-PWY	L-ornithine biosynthesis I	Male	Corynebacterium accolens
GLUTORN-PWY	L-ornithine biosynthesis I	Male	Corynebacterium amycolatum
GLUTORN-PWY	L-ornithine biosynthesis I	Male	Corynebacterium mastitidis
GLUTORN-PWY	L-ornithine biosynthesis I	Male	Corynebacterium pseudodiphtheriticum
GLUTORN-PWY	L-ornithine biosynthesis I	Male	Cutibacterium acnes
GLUTORN-PWY	L-ornithine biosynthesis I	Male	Cutibacterium avidum
GLUTORN-PWY	L-ornithine biosynthesis I	Male	Ewingella americana
GLUTORN-PWY	L-ornithine biosynthesis I	Male	Gordonia paraffinivorans
GLUTORN-PWY	L-ornithine biosynthesis I	Male	Klebsiella pneumoniae
GLUTORN-PWY	L-ornithine biosynthesis I	Male	Kocuria palustris
GLUTORN-PWY	L-ornithine biosynthesis I	Male	Mobiluncus curtisii
GLUTORN-PWY	L-ornithine biosynthesis I	Male	Moraxella nonliquefaciens
GLUTORN-PWY	L-ornithine biosynthesis I	Male	Neisseria flavescens
GLUTORN-PWY	L-ornithine biosynthesis I	Male	Ochrobactrum pseudogrignonense
GLUTORN-PWY	L-ornithine biosynthesis I	Male	Pantoea agglomerans
GLUTORN-PWY	L-ornithine biosynthesis I	Male	Pantoea vagans
GLUTORN-PWY	L-ornithine biosynthesis I	Male	Pseudomonas fluorescens group
GLUTORN-PWY	L-ornithine biosynthesis I	Male	Rothia mucilaginosa
GLUTORN-PWY	L-ornithine biosynthesis I	Male	Staphylococcus aureus
GLUTORN-PWY	L-ornithine biosynthesis I	Male	Staphylococcus epidermidis
GLUTORN-PWY	L-ornithine biosynthesis I	Male	Streptococcus pneumoniae
GLUTORN-PWY	L-ornithine biosynthesis I	Male	Streptomyces albidoflavus
GLUTORN-PWY	L-ornithine biosynthesis I	Male	Streptomyces albus
GLUTORN-PWY	L-ornithine biosynthesis I	Male	Streptomyces wadayamensis
GLUTORN-PWY	L-ornithine biosynthesis I	Male	Suttonella indologenes
GLYCOGENSYNTH-PWY	glycogen biosynthesis I (from ADP-D-Glucose)	Male	Atopobium vaginae
GLYCOGENSYNTH-PWY	glycogen biosynthesis I (from ADP-D-Glucose)	Male	Bifidobacterium adolescentis
GLYCOGENSYNTH-PWY	glycogen biosynthesis I (from ADP-D-Glucose)	Male	Bifidobacterium bifidum
GLYCOGENSYNTH-PWY	glycogen biosynthesis I (from ADP-D-Glucose)	Male	Bifidobacterium breve
GLYCOGENSYNTH-PWY	glycogen biosynthesis I (from ADP-D-Glucose)	Male	Bifidobacterium catenulatum
GLYCOGENSYNTH-PWY	glycogen biosynthesis I (from ADP-D-Glucose)	Male	Bifidobacterium longum
GLYCOGENSYNTH-PWY	glycogen biosynthesis I (from ADP-D-Glucose)	Male	Blautia sp CAG 52
GLYCOGENSYNTH-PWY	glycogen biosynthesis I (from ADP-D-Glucose)	Male	Corynebacterium amycolatum
GLYCOGENSYNTH-PWY	glycogen biosynthesis I (from ADP-D-Glucose)	Male	Corynebacterium jeikeium
GLYCOGENSYNTH-PWY	glycogen biosynthesis I (from ADP-D-Glucose)	Male	Corynebacterium pseudogenitalium
GLYCOGENSYNTH-PWY	glycogen biosynthesis I (from ADP-D-Glucose)	Male	Corynebacterium tuberculostearicum
GLYCOGENSYNTH-PWY	glycogen biosynthesis I (from ADP-D-Glucose)	Male	Cutibacterium granulosum
GLYCOGENSYNTH-PWY	glycogen biosynthesis I (from ADP-D-Glucose)	Male	Dolosigranulum pigrum
GLYCOGENSYNTH-PWY	glycogen biosynthesis I (from ADP-D-Glucose)	Male	Elizabethkingia bruuniana
GLYCOGENSYNTH-PWY	glycogen biosynthesis I (from ADP-D-Glucose)	Male	Ewingella americana
GLYCOGENSYNTH-PWY	glycogen biosynthesis I (from ADP-D-Glucose)	Male	Gemmiger formicilis
GLYCOGENSYNTH-PWY	glycogen biosynthesis I (from ADP-D-Glucose)	Male	Haemophilus influenzae
GLYCOGENSYNTH-PWY	glycogen biosynthesis I (from ADP-D-Glucose)	Male	Holdemanella biformis
GLYCOGENSYNTH-PWY	glycogen biosynthesis I (from ADP-D-Glucose)	Male	Klebsiella pneumoniae
GLYCOGENSYNTH-PWY	glycogen biosynthesis I (from ADP-D-Glucose)	Male	Kocuria palustris
GLYCOGENSYNTH-PWY	glycogen biosynthesis I (from ADP-D-Glucose)	Male	Lactobacillus ruminis
GLYCOGENSYNTH-PWY	glycogen biosynthesis I (from ADP-D-Glucose)	Male	Lactococcus garvieae
GLYCOGENSYNTH-PWY	glycogen biosynthesis I (from ADP-D-Glucose)	Male	Mobiluncus curtisii
GLYCOGENSYNTH-PWY	glycogen biosynthesis I (from ADP-D-Glucose)	Male	Mycoplasma amphoriforme
GLYCOGENSYNTH-PWY	glycogen biosynthesis I (from ADP-D-Glucose)	Male	Neisseria flavescens
GLYCOGENSYNTH-PWY	glycogen biosynthesis I (from ADP-D-Glucose)	Male	Neisseria meningitidis
GLYCOGENSYNTH-PWY	glycogen biosynthesis I (from ADP-D-Glucose)	Male	Neisseria subflava
GLYCOGENSYNTH-PWY	glycogen biosynthesis I (from ADP-D-Glucose)	Male	Pantoea agglomerans
GLYCOGENSYNTH-PWY	glycogen biosynthesis I (from ADP-D-Glucose)	Male	Pantoea sesami
GLYCOGENSYNTH-PWY	glycogen biosynthesis I (from ADP-D-Glucose)	Male	Pantoea vagans
GLYCOGENSYNTH-PWY	glycogen biosynthesis I (from ADP-D-Glucose)	Male	Serratia grimesii
GLYCOGENSYNTH-PWY	glycogen biosynthesis I (from ADP-D-Glucose)	Male	Streptococcus cristatus
GLYCOGENSYNTH-PWY	glycogen biosynthesis I (from ADP-D-Glucose)	Male	Streptococcus gordonii
GLYCOGENSYNTH-PWY	glycogen biosynthesis I (from ADP-D-Glucose)	Male	Streptococcus mitis
GLYCOGENSYNTH-PWY	glycogen biosynthesis I (from ADP-D-Glucose)	Male	Streptococcus oralis
GLYCOGENSYNTH-PWY	glycogen biosynthesis I (from ADP-D-Glucose)	Male	Streptococcus pneumoniae
GLYCOGENSYNTH-PWY	glycogen biosynthesis I (from ADP-D-Glucose)	Male	Streptococcus pseudopneumoniae
GLYCOGENSYNTH-PWY	glycogen biosynthesis I (from ADP-D-Glucose)	Male	Streptomyces albidoflavus
GLYCOGENSYNTH-PWY	glycogen biosynthesis I (from ADP-D-Glucose)	Male	Streptomyces albus
GLYCOGENSYNTH-PWY	glycogen biosynthesis I (from ADP-D-Glucose)	Male	Streptomyces koyangensis
GLYCOGENSYNTH-PWY	glycogen biosynthesis I (from ADP-D-Glucose)	Male	Suttonella indologenes
HEME-BIOSYNTHESIS-II	heme b biosynthesis I (aerobic)	Male	Acetobacter orientalis
HEME-BIOSYNTHESIS-II	heme b biosynthesis I (aerobic)	Male	Acinetobacter junii
HEME-BIOSYNTHESIS-II	heme b biosynthesis I (aerobic)	Male	Corynebacterium accolens
HEME-BIOSYNTHESIS-II	heme b biosynthesis I (aerobic)	Male	Corynebacterium amycolatum
HEME-BIOSYNTHESIS-II	heme b biosynthesis I (aerobic)	Male	Corynebacterium jeikeium
HEME-BIOSYNTHESIS-II	heme b biosynthesis I (aerobic)	Male	Corynebacterium mastitidis
HEME-BIOSYNTHESIS-II	heme b biosynthesis I (aerobic)	Male	Cutibacterium acnes
HEME-BIOSYNTHESIS-II	heme b biosynthesis I (aerobic)	Male	Klebsiella pneumoniae
HEME-BIOSYNTHESIS-II	heme b biosynthesis I (aerobic)	Male	Kocuria palustris
HEME-BIOSYNTHESIS-II	heme b biosynthesis I (aerobic)	Male	Moraxella lacunata
HEME-BIOSYNTHESIS-II	heme b biosynthesis I (aerobic)	Male	Moraxella nonliquefaciens
HEME-BIOSYNTHESIS-II	heme b biosynthesis I (aerobic)	Male	Neisseria flavescens
HEME-BIOSYNTHESIS-II	heme b biosynthesis I (aerobic)	Male	Neisseria subflava
HEME-BIOSYNTHESIS-II	heme b biosynthesis I (aerobic)	Male	Ochrobactrum pseudogrignonense
HEME-BIOSYNTHESIS-II	heme b biosynthesis I (aerobic)	Male	Pantoea agglomerans
HEME-BIOSYNTHESIS-II	heme b biosynthesis I (aerobic)	Male	Pantoea vagans
HEME-BIOSYNTHESIS-II	heme b biosynthesis I (aerobic)	Male	Rothia mucilaginosa
HEME-BIOSYNTHESIS-II	heme b biosynthesis I (aerobic)	Male	Staphylococcus aureus
HEME-BIOSYNTHESIS-II	heme b biosynthesis I (aerobic)	Male	Staphylococcus epidermidis
HEME-BIOSYNTHESIS-II	heme b biosynthesis I (aerobic)	Male	Staphylococcus equorum
HEME-BIOSYNTHESIS-II	heme b biosynthesis I (aerobic)	Male	Staphylococcus hominis
HEME-BIOSYNTHESIS-II	heme b biosynthesis I (aerobic)	Male	Staphylococcus pettenkoferi
HEME-BIOSYNTHESIS-II	heme b biosynthesis I (aerobic)	Male	Staphylococcus schweitzeri
HEME-BIOSYNTHESIS-II	heme b biosynthesis I (aerobic)	Male	Staphylococcus succinus
HEME-BIOSYNTHESIS-II	heme b biosynthesis I (aerobic)	Male	Staphylococcus xylosus
HEME-BIOSYNTHESIS-II	heme b biosynthesis I (aerobic)	Male	Streptococcus pneumoniae
HEME-BIOSYNTHESIS-II	heme b biosynthesis I (aerobic)	Male	Streptomyces albidoflavus
HEME-BIOSYNTHESIS-II	heme b biosynthesis I (aerobic)	Male	Streptomyces albus
HISDEG-PWY	L-histidine degradation I	Male	Acinetobacter junii
HISDEG-PWY	L-histidine degradation I	Male	Corynebacterium accolens
HISDEG-PWY	L-histidine degradation I	Male	Corynebacterium mastitidis
HISDEG-PWY	L-histidine degradation I	Male	Corynebacterium pseudodiphtheriticum
HISDEG-PWY	L-histidine degradation I	Male	Corynebacterium pseudogenitalium
HISDEG-PWY	L-histidine degradation I	Male	Corynebacterium tuberculostearicum
HISDEG-PWY	L-histidine degradation I	Male	Cutibacterium acnes
HISDEG-PWY	L-histidine degradation I	Male	Cutibacterium avidum
HISDEG-PWY	L-histidine degradation I	Male	Cutibacterium granulosum
HISDEG-PWY	L-histidine degradation I	Male	Elizabethkingia bruuniana
HISDEG-PWY	L-histidine degradation I	Male	Klebsiella pneumoniae
HISDEG-PWY	L-histidine degradation I	Male	Moraxella catarrhalis
HISDEG-PWY	L-histidine degradation I	Male	Moraxella lacunata
HISDEG-PWY	L-histidine degradation I	Male	Moraxella nonliquefaciens
HISDEG-PWY	L-histidine degradation I	Male	Ochrobactrum pseudogrignonense
HISDEG-PWY	L-histidine degradation I	Male	Pantoea vagans
HISDEG-PWY	L-histidine degradation I	Male	Peptoniphilus harei
HISDEG-PWY	L-histidine degradation I	Male	Prevotella buccalis
HISDEG-PWY	L-histidine degradation I	Male	Prevotella timonensis
HISDEG-PWY	L-histidine degradation I	Male	Propionibacterium namnetense
HISDEG-PWY	L-histidine degradation I	Male	Rothia mucilaginosa
HISDEG-PWY	L-histidine degradation I	Male	Staphylococcus aureus
HISDEG-PWY	L-histidine degradation I	Male	Staphylococcus equorum
HISDEG-PWY	L-histidine degradation I	Male	Staphylococcus schweitzeri
HISDEG-PWY	L-histidine degradation I	Male	Staphylococcus succinus
HISDEG-PWY	L-histidine degradation I	Male	Staphylococcus xylosus
HISDEG-PWY	L-histidine degradation I	Male	Streptococcus cristatus
HISDEG-PWY	L-histidine degradation I	Male	Streptomyces albidoflavus
HISDEG-PWY	L-histidine degradation I	Male	Streptomyces albus
HISDEG-PWY	L-histidine degradation I	Male	Streptomyces koyangensis
HISTSYN-PWY	L-histidine biosynthesis	Male	Acetobacter orientalis
HISTSYN-PWY	L-histidine biosynthesis	Male	Acinetobacter junii
HISTSYN-PWY	L-histidine biosynthesis	Male	Bifidobacterium adolescentis
HISTSYN-PWY	L-histidine biosynthesis	Male	Bifidobacterium breve
HISTSYN-PWY	L-histidine biosynthesis	Male	Bifidobacterium catenulatum
HISTSYN-PWY	L-histidine biosynthesis	Male	Bifidobacterium longum
HISTSYN-PWY	L-histidine biosynthesis	Male	Collinsella aerofaciens
HISTSYN-PWY	L-histidine biosynthesis	Male	Corynebacterium accolens
HISTSYN-PWY	L-histidine biosynthesis	Male	Corynebacterium amycolatum
HISTSYN-PWY	L-histidine biosynthesis	Male	Corynebacterium jeikeium
HISTSYN-PWY	L-histidine biosynthesis	Male	Corynebacterium mastitidis
HISTSYN-PWY	L-histidine biosynthesis	Male	Cutibacterium acnes
HISTSYN-PWY	L-histidine biosynthesis	Male	Elizabethkingia bruuniana
HISTSYN-PWY	L-histidine biosynthesis	Male	Haemophilus aegyptius
HISTSYN-PWY	L-histidine biosynthesis	Male	Haemophilus influenzae
HISTSYN-PWY	L-histidine biosynthesis	Male	Klebsiella pneumoniae
HISTSYN-PWY	L-histidine biosynthesis	Male	Lactobacillus ruminis
HISTSYN-PWY	L-histidine biosynthesis	Male	Lactococcus lactis
HISTSYN-PWY	L-histidine biosynthesis	Male	Leuconostoc pseudomesenteroides
HISTSYN-PWY	L-histidine biosynthesis	Male	Moraxella nonliquefaciens
HISTSYN-PWY	L-histidine biosynthesis	Male	Neisseria flavescens
HISTSYN-PWY	L-histidine biosynthesis	Male	Neisseria subflava
HISTSYN-PWY	L-histidine biosynthesis	Male	Ochrobactrum pseudogrignonense
HISTSYN-PWY	L-histidine biosynthesis	Male	Pantoea agglomerans
HISTSYN-PWY	L-histidine biosynthesis	Male	Pantoea vagans
HISTSYN-PWY	L-histidine biosynthesis	Male	Rothia mucilaginosa
HISTSYN-PWY	L-histidine biosynthesis	Male	Staphylococcus aureus
HISTSYN-PWY	L-histidine biosynthesis	Male	Staphylococcus epidermidis
HISTSYN-PWY	L-histidine biosynthesis	Male	Staphylococcus schweitzeri
HISTSYN-PWY	L-histidine biosynthesis	Male	Staphylococcus xylosus
HISTSYN-PWY	L-histidine biosynthesis	Male	Streptococcus pneumoniae
HISTSYN-PWY	L-histidine biosynthesis	Male	Streptomyces albidoflavus
HISTSYN-PWY	L-histidine biosynthesis	Male	Streptomyces wadayamensis
HISTSYN-PWY	L-histidine biosynthesis	Male	Suttonella indologenes
HSERMETANA-PWY	L-methionine biosynthesis III	Male	Acetobacter orientalis
HSERMETANA-PWY	L-methionine biosynthesis III	Male	Arthrobacter woluwensis
HSERMETANA-PWY	L-methionine biosynthesis III	Male	Bifidobacterium bifidum
HSERMETANA-PWY	L-methionine biosynthesis III	Male	Bifidobacterium breve
HSERMETANA-PWY	L-methionine biosynthesis III	Male	Corynebacterium accolens
HSERMETANA-PWY	L-methionine biosynthesis III	Male	Corynebacterium pseudogenitalium
HSERMETANA-PWY	L-methionine biosynthesis III	Male	Corynebacterium tuberculostearicum
HSERMETANA-PWY	L-methionine biosynthesis III	Male	Elizabethkingia bruuniana
HSERMETANA-PWY	L-methionine biosynthesis III	Male	Haemophilus aegyptius
HSERMETANA-PWY	L-methionine biosynthesis III	Male	Haemophilus influenzae
HSERMETANA-PWY	L-methionine biosynthesis III	Male	Kocuria palustris
HSERMETANA-PWY	L-methionine biosynthesis III	Male	Lactobacillus ruminis
HSERMETANA-PWY	L-methionine biosynthesis III	Male	Leuconostoc pseudomesenteroides
HSERMETANA-PWY	L-methionine biosynthesis III	Male	Microbacterium sp XT11
HSERMETANA-PWY	L-methionine biosynthesis III	Male	Mobiluncus curtisii
HSERMETANA-PWY	L-methionine biosynthesis III	Male	Ochrobactrum pseudogrignonense
HSERMETANA-PWY	L-methionine biosynthesis III	Male	Staphylococcus aureus
HSERMETANA-PWY	L-methionine biosynthesis III	Male	Staphylococcus saprophyticus
HSERMETANA-PWY	L-methionine biosynthesis III	Male	Staphylococcus xylosus
HSERMETANA-PWY	L-methionine biosynthesis III	Male	Streptococcus mitis
HSERMETANA-PWY	L-methionine biosynthesis III	Male	Streptococcus oralis
HSERMETANA-PWY	L-methionine biosynthesis III	Male	Streptococcus pneumoniae
HSERMETANA-PWY	L-methionine biosynthesis III	Male	Streptococcus pseudopneumoniae
HSERMETANA-PWY	L-methionine biosynthesis III	Male	Streptomyces albidoflavus
HSERMETANA-PWY	L-methionine biosynthesis III	Male	Streptomyces albus
HSERMETANA-PWY	L-methionine biosynthesis III	Male	Streptomyces koyangensis
ILEUSYN-PWY	L-isoleucine biosynthesis I (from threonine)	Male	Acetobacter orientalis
ILEUSYN-PWY	L-isoleucine biosynthesis I (from threonine)	Male	Acinetobacter junii
ILEUSYN-PWY	L-isoleucine biosynthesis I (from threonine)	Male	Bifidobacterium adolescentis
ILEUSYN-PWY	L-isoleucine biosynthesis I (from threonine)	Male	Bifidobacterium bifidum
ILEUSYN-PWY	L-isoleucine biosynthesis I (from threonine)	Male	Bifidobacterium breve
ILEUSYN-PWY	L-isoleucine biosynthesis I (from threonine)	Male	Bifidobacterium catenulatum
ILEUSYN-PWY	L-isoleucine biosynthesis I (from threonine)	Male	Bifidobacterium longum
ILEUSYN-PWY	L-isoleucine biosynthesis I (from threonine)	Male	Coriobacteriales bacterium DNF00809
ILEUSYN-PWY	L-isoleucine biosynthesis I (from threonine)	Male	Corynebacterium accolens
ILEUSYN-PWY	L-isoleucine biosynthesis I (from threonine)	Male	Corynebacterium amycolatum
ILEUSYN-PWY	L-isoleucine biosynthesis I (from threonine)	Male	Corynebacterium jeikeium
ILEUSYN-PWY	L-isoleucine biosynthesis I (from threonine)	Male	Corynebacterium mastitidis
ILEUSYN-PWY	L-isoleucine biosynthesis I (from threonine)	Male	Corynebacterium pseudodiphtheriticum
ILEUSYN-PWY	L-isoleucine biosynthesis I (from threonine)	Male	Cutibacterium avidum
ILEUSYN-PWY	L-isoleucine biosynthesis I (from threonine)	Male	Elizabethkingia bruuniana
ILEUSYN-PWY	L-isoleucine biosynthesis I (from threonine)	Male	Ewingella americana
ILEUSYN-PWY	L-isoleucine biosynthesis I (from threonine)	Male	Gemmiger formicilis
ILEUSYN-PWY	L-isoleucine biosynthesis I (from threonine)	Male	Haemophilus aegyptius
ILEUSYN-PWY	L-isoleucine biosynthesis I (from threonine)	Male	Haemophilus influenzae
ILEUSYN-PWY	L-isoleucine biosynthesis I (from threonine)	Male	Klebsiella pneumoniae
ILEUSYN-PWY	L-isoleucine biosynthesis I (from threonine)	Male	Methylobacterium sp DM1
ILEUSYN-PWY	L-isoleucine biosynthesis I (from threonine)	Male	Mobiluncus curtisii
ILEUSYN-PWY	L-isoleucine biosynthesis I (from threonine)	Male	Moraxella lacunata
ILEUSYN-PWY	L-isoleucine biosynthesis I (from threonine)	Male	Moraxella lincolnii
ILEUSYN-PWY	L-isoleucine biosynthesis I (from threonine)	Male	Moraxella nonliquefaciens
ILEUSYN-PWY	L-isoleucine biosynthesis I (from threonine)	Male	Ochrobactrum pseudogrignonense
ILEUSYN-PWY	L-isoleucine biosynthesis I (from threonine)	Male	Pantoea agglomerans
ILEUSYN-PWY	L-isoleucine biosynthesis I (from threonine)	Male	Pantoea vagans
ILEUSYN-PWY	L-isoleucine biosynthesis I (from threonine)	Male	Rothia mucilaginosa
ILEUSYN-PWY	L-isoleucine biosynthesis I (from threonine)	Male	Serratia grimesii
ILEUSYN-PWY	L-isoleucine biosynthesis I (from threonine)	Male	Staphylococcus aureus
ILEUSYN-PWY	L-isoleucine biosynthesis I (from threonine)	Male	Staphylococcus epidermidis
ILEUSYN-PWY	L-isoleucine biosynthesis I (from threonine)	Male	Staphylococcus equorum
ILEUSYN-PWY	L-isoleucine biosynthesis I (from threonine)	Male	Staphylococcus hominis
ILEUSYN-PWY	L-isoleucine biosynthesis I (from threonine)	Male	Staphylococcus xylosus
ILEUSYN-PWY	L-isoleucine biosynthesis I (from threonine)	Male	Streptococcus gordonii
ILEUSYN-PWY	L-isoleucine biosynthesis I (from threonine)	Male	Streptococcus mitis
ILEUSYN-PWY	L-isoleucine biosynthesis I (from threonine)	Male	Streptococcus pneumoniae
ILEUSYN-PWY	L-isoleucine biosynthesis I (from threonine)	Male	Streptomyces albidoflavus
ILEUSYN-PWY	L-isoleucine biosynthesis I (from threonine)	Male	Streptomyces koyangensis
ILEUSYN-PWY	L-isoleucine biosynthesis I (from threonine)	Male	Suttonella indologenes
NONMEVIPP-PWY	methylerythritol phosphate pathway I	Male	Acetobacter orientalis
NONMEVIPP-PWY	methylerythritol phosphate pathway I	Male	Acinetobacter junii
NONMEVIPP-PWY	methylerythritol phosphate pathway I	Male	Bifidobacterium adolescentis
NONMEVIPP-PWY	methylerythritol phosphate pathway I	Male	Bifidobacterium catenulatum
NONMEVIPP-PWY	methylerythritol phosphate pathway I	Male	Bifidobacterium longum
NONMEVIPP-PWY	methylerythritol phosphate pathway I	Male	Collinsella aerofaciens
NONMEVIPP-PWY	methylerythritol phosphate pathway I	Male	Corynebacterium accolens
NONMEVIPP-PWY	methylerythritol phosphate pathway I	Male	Corynebacterium mastitidis
NONMEVIPP-PWY	methylerythritol phosphate pathway I	Male	Cutibacterium acnes
NONMEVIPP-PWY	methylerythritol phosphate pathway I	Male	Cutibacterium granulosum
NONMEVIPP-PWY	methylerythritol phosphate pathway I	Male	Haemophilus aegyptius
NONMEVIPP-PWY	methylerythritol phosphate pathway I	Male	Haemophilus haemolyticus
NONMEVIPP-PWY	methylerythritol phosphate pathway I	Male	Haemophilus sp C1
NONMEVIPP-PWY	methylerythritol phosphate pathway I	Male	Holdemanella biformis
NONMEVIPP-PWY	methylerythritol phosphate pathway I	Male	Klebsiella pneumoniae
NONMEVIPP-PWY	methylerythritol phosphate pathway I	Male	Kocuria palustris
NONMEVIPP-PWY	methylerythritol phosphate pathway I	Male	Mobiluncus curtisii
NONMEVIPP-PWY	methylerythritol phosphate pathway I	Male	Moraxella bovis
NONMEVIPP-PWY	methylerythritol phosphate pathway I	Male	Moraxella caprae
NONMEVIPP-PWY	methylerythritol phosphate pathway I	Male	Moraxella catarrhalis
NONMEVIPP-PWY	methylerythritol phosphate pathway I	Male	Moraxella equi
NONMEVIPP-PWY	methylerythritol phosphate pathway I	Male	Moraxella nonliquefaciens
NONMEVIPP-PWY	methylerythritol phosphate pathway I	Male	Neisseria subflava
NONMEVIPP-PWY	methylerythritol phosphate pathway I	Male	Pantoea agglomerans
NONMEVIPP-PWY	methylerythritol phosphate pathway I	Male	Pantoea vagans
NONMEVIPP-PWY	methylerythritol phosphate pathway I	Male	Prevotella buccalis
NONMEVIPP-PWY	methylerythritol phosphate pathway I	Male	Prevotella timonensis
NONMEVIPP-PWY	methylerythritol phosphate pathway I	Male	Rothia mucilaginosa
NONMEVIPP-PWY	methylerythritol phosphate pathway I	Male	Streptococcus pneumoniae
NONMEVIPP-PWY	methylerythritol phosphate pathway I	Male	Streptomyces albidoflavus
NONMEVIPP-PWY	methylerythritol phosphate pathway I	Male	Streptomyces albus
NONMEVIPP-PWY	methylerythritol phosphate pathway I	Male	Streptomyces wadayamensis
NONOXIPENT-PWY	pentose phosphate pathway (non-oxidative branch) I	Male	Acetobacter orientalis
NONOXIPENT-PWY	pentose phosphate pathway (non-oxidative branch) I	Male	Acinetobacter junii
NONOXIPENT-PWY	pentose phosphate pathway (non-oxidative branch) I	Male	Bacillus cereus group
NONOXIPENT-PWY	pentose phosphate pathway (non-oxidative branch) I	Male	Bifidobacterium bifidum
NONOXIPENT-PWY	pentose phosphate pathway (non-oxidative branch) I	Male	Collinsella aerofaciens
NONOXIPENT-PWY	pentose phosphate pathway (non-oxidative branch) I	Male	Corynebacterium accolens
NONOXIPENT-PWY	pentose phosphate pathway (non-oxidative branch) I	Male	Corynebacterium amycolatum
NONOXIPENT-PWY	pentose phosphate pathway (non-oxidative branch) I	Male	Corynebacterium jeikeium
NONOXIPENT-PWY	pentose phosphate pathway (non-oxidative branch) I	Male	Corynebacterium mastitidis
NONOXIPENT-PWY	pentose phosphate pathway (non-oxidative branch) I	Male	Corynebacterium pseudogenitalium
NONOXIPENT-PWY	pentose phosphate pathway (non-oxidative branch) I	Male	Corynebacterium tuberculostearicum
NONOXIPENT-PWY	pentose phosphate pathway (non-oxidative branch) I	Male	Cutibacterium avidum
NONOXIPENT-PWY	pentose phosphate pathway (non-oxidative branch) I	Male	Dialister micraerophilus
NONOXIPENT-PWY	pentose phosphate pathway (non-oxidative branch) I	Male	Dolosigranulum pigrum
NONOXIPENT-PWY	pentose phosphate pathway (non-oxidative branch) I	Male	Elizabethkingia bruuniana
NONOXIPENT-PWY	pentose phosphate pathway (non-oxidative branch) I	Male	Ewingella americana
NONOXIPENT-PWY	pentose phosphate pathway (non-oxidative branch) I	Male	Haemophilus aegyptius
NONOXIPENT-PWY	pentose phosphate pathway (non-oxidative branch) I	Male	Haemophilus influenzae
NONOXIPENT-PWY	pentose phosphate pathway (non-oxidative branch) I	Male	Klebsiella pneumoniae
NONOXIPENT-PWY	pentose phosphate pathway (non-oxidative branch) I	Male	Lactobacillus ruminis
NONOXIPENT-PWY	pentose phosphate pathway (non-oxidative branch) I	Male	Lactococcus garvieae
NONOXIPENT-PWY	pentose phosphate pathway (non-oxidative branch) I	Male	Lactococcus lactis
NONOXIPENT-PWY	pentose phosphate pathway (non-oxidative branch) I	Male	Mobiluncus curtisii
NONOXIPENT-PWY	pentose phosphate pathway (non-oxidative branch) I	Male	Moraxella lacunata
NONOXIPENT-PWY	pentose phosphate pathway (non-oxidative branch) I	Male	Moraxella nonliquefaciens
NONOXIPENT-PWY	pentose phosphate pathway (non-oxidative branch) I	Male	Neisseria flavescens
NONOXIPENT-PWY	pentose phosphate pathway (non-oxidative branch) I	Male	Neisseria subflava
NONOXIPENT-PWY	pentose phosphate pathway (non-oxidative branch) I	Male	Pantoea agglomerans
NONOXIPENT-PWY	pentose phosphate pathway (non-oxidative branch) I	Male	Pantoea vagans
NONOXIPENT-PWY	pentose phosphate pathway (non-oxidative branch) I	Male	Peptoniphilus lacrimalis
NONOXIPENT-PWY	pentose phosphate pathway (non-oxidative branch) I	Male	Porphyromonas uenonis
NONOXIPENT-PWY	pentose phosphate pathway (non-oxidative branch) I	Male	Pseudomonas sp NS1 2017
NONOXIPENT-PWY	pentose phosphate pathway (non-oxidative branch) I	Male	Rhodococcus rhodochrous
NONOXIPENT-PWY	pentose phosphate pathway (non-oxidative branch) I	Male	Rothia mucilaginosa
NONOXIPENT-PWY	pentose phosphate pathway (non-oxidative branch) I	Male	Staphylococcus aureus
NONOXIPENT-PWY	pentose phosphate pathway (non-oxidative branch) I	Male	Staphylococcus epidermidis
NONOXIPENT-PWY	pentose phosphate pathway (non-oxidative branch) I	Male	Staphylococcus equorum
NONOXIPENT-PWY	pentose phosphate pathway (non-oxidative branch) I	Male	Staphylococcus saprophyticus
NONOXIPENT-PWY	pentose phosphate pathway (non-oxidative branch) I	Male	Staphylococcus xylosus
NONOXIPENT-PWY	pentose phosphate pathway (non-oxidative branch) I	Male	Streptococcus mitis
NONOXIPENT-PWY	pentose phosphate pathway (non-oxidative branch) I	Male	Streptococcus oralis
NONOXIPENT-PWY	pentose phosphate pathway (non-oxidative branch) I	Male	Streptococcus pseudopneumoniae
NONOXIPENT-PWY	pentose phosphate pathway (non-oxidative branch) I	Male	Streptomyces albidoflavus
NONOXIPENT-PWY	pentose phosphate pathway (non-oxidative branch) I	Male	Streptomyces albus
NONOXIPENT-PWY	pentose phosphate pathway (non-oxidative branch) I	Male	Streptomyces koyangensis
NONOXIPENT-PWY	pentose phosphate pathway (non-oxidative branch) I	Male	Streptomyces wadayamensis
NONOXIPENT-PWY	pentose phosphate pathway (non-oxidative branch) I	Male	Suttonella indologenes
NONOXIPENT-PWY	pentose phosphate pathway (non-oxidative branch) I	Male	Tissierellia bacterium KA00581
P41-PWY	pyruvate fermentation to acetate and (S)-lactate I	Male	Anaerococcus prevotii
P41-PWY	pyruvate fermentation to acetate and (S)-lactate I	Male	Bifidobacterium adolescentis
P41-PWY	pyruvate fermentation to acetate and (S)-lactate I	Male	Bifidobacterium bifidum
P41-PWY	pyruvate fermentation to acetate and (S)-lactate I	Male	Bifidobacterium breve
P41-PWY	pyruvate fermentation to acetate and (S)-lactate I	Male	Bifidobacterium catenulatum
P41-PWY	pyruvate fermentation to acetate and (S)-lactate I	Male	Bifidobacterium longum
P41-PWY	pyruvate fermentation to acetate and (S)-lactate I	Male	Corynebacterium amycolatum
P41-PWY	pyruvate fermentation to acetate and (S)-lactate I	Male	Corynebacterium jeikeium
P41-PWY	pyruvate fermentation to acetate and (S)-lactate I	Male	Corynebacterium pseudogenitalium
P41-PWY	pyruvate fermentation to acetate and (S)-lactate I	Male	Corynebacterium tuberculostearicum
P41-PWY	pyruvate fermentation to acetate and (S)-lactate I	Male	Ewingella americana
P41-PWY	pyruvate fermentation to acetate and (S)-lactate I	Male	Gardnerella vaginalis
P41-PWY	pyruvate fermentation to acetate and (S)-lactate I	Male	Haemophilus aegyptius
P41-PWY	pyruvate fermentation to acetate and (S)-lactate I	Male	Haemophilus influenzae
P41-PWY	pyruvate fermentation to acetate and (S)-lactate I	Male	Haemophilus sp C1
P41-PWY	pyruvate fermentation to acetate and (S)-lactate I	Male	Holdemanella biformis
P41-PWY	pyruvate fermentation to acetate and (S)-lactate I	Male	Klebsiella pneumoniae
P41-PWY	pyruvate fermentation to acetate and (S)-lactate I	Male	Kocuria palustris
P41-PWY	pyruvate fermentation to acetate and (S)-lactate I	Male	Kocuria rhizophila
P41-PWY	pyruvate fermentation to acetate and (S)-lactate I	Male	Kocuria sp WRN011
P41-PWY	pyruvate fermentation to acetate and (S)-lactate I	Male	Lactobacillus ruminis
P41-PWY	pyruvate fermentation to acetate and (S)-lactate I	Male	Lactococcus garvieae
P41-PWY	pyruvate fermentation to acetate and (S)-lactate I	Male	Leuconostoc pseudomesenteroides
P41-PWY	pyruvate fermentation to acetate and (S)-lactate I	Male	Neisseria flavescens
P41-PWY	pyruvate fermentation to acetate and (S)-lactate I	Male	Peptoniphilus lacrimalis
P41-PWY	pyruvate fermentation to acetate and (S)-lactate I	Male	Rothia mucilaginosa
P41-PWY	pyruvate fermentation to acetate and (S)-lactate I	Male	Staphylococcus aureus
P41-PWY	pyruvate fermentation to acetate and (S)-lactate I	Male	Staphylococcus epidermidis
P41-PWY	pyruvate fermentation to acetate and (S)-lactate I	Male	Staphylococcus schweitzeri
P41-PWY	pyruvate fermentation to acetate and (S)-lactate I	Male	Staphylococcus xylosus
P41-PWY	pyruvate fermentation to acetate and (S)-lactate I	Male	Streptococcus mitis
P41-PWY	pyruvate fermentation to acetate and (S)-lactate I	Male	Streptococcus pneumoniae
P41-PWY	pyruvate fermentation to acetate and (S)-lactate I	Male	Streptococcus pseudopneumoniae
P41-PWY	pyruvate fermentation to acetate and (S)-lactate I	Male	Suttonella indologenes
PANTO-PWY	phosphopantothenate biosynthesis I	Male	Acetobacter orientalis
PANTO-PWY	phosphopantothenate biosynthesis I	Male	Acinetobacter junii
PANTO-PWY	phosphopantothenate biosynthesis I	Male	Anaerococcus prevotii
PANTO-PWY	phosphopantothenate biosynthesis I	Male	Atopobium vaginae
PANTO-PWY	phosphopantothenate biosynthesis I	Male	Collinsella sp CAG 289
PANTO-PWY	phosphopantothenate biosynthesis I	Male	Corynebacterium accolens
PANTO-PWY	phosphopantothenate biosynthesis I	Male	Corynebacterium jeikeium
PANTO-PWY	phosphopantothenate biosynthesis I	Male	Corynebacterium mastitidis
PANTO-PWY	phosphopantothenate biosynthesis I	Male	Elizabethkingia bruuniana
PANTO-PWY	phosphopantothenate biosynthesis I	Male	Ewingella americana
PANTO-PWY	phosphopantothenate biosynthesis I	Male	Klebsiella aerogenes
PANTO-PWY	phosphopantothenate biosynthesis I	Male	Klebsiella pneumoniae
PANTO-PWY	phosphopantothenate biosynthesis I	Male	Mobiluncus curtisii
PANTO-PWY	phosphopantothenate biosynthesis I	Male	Moraxella catarrhalis
PANTO-PWY	phosphopantothenate biosynthesis I	Male	Moraxella lacunata
PANTO-PWY	phosphopantothenate biosynthesis I	Male	Moraxella lincolnii
PANTO-PWY	phosphopantothenate biosynthesis I	Male	Moraxella nonliquefaciens
PANTO-PWY	phosphopantothenate biosynthesis I	Male	Neisseria flavescens
PANTO-PWY	phosphopantothenate biosynthesis I	Male	Ochrobactrum pseudogrignonense
PANTO-PWY	phosphopantothenate biosynthesis I	Male	Pantoea agglomerans
PANTO-PWY	phosphopantothenate biosynthesis I	Male	Pantoea vagans
PANTO-PWY	phosphopantothenate biosynthesis I	Male	Porphyromonas uenonis
PANTO-PWY	phosphopantothenate biosynthesis I	Male	Pseudomonas fluorescens group
PANTO-PWY	phosphopantothenate biosynthesis I	Male	Rothia mucilaginosa
PANTO-PWY	phosphopantothenate biosynthesis I	Male	Staphylococcus aureus
PANTO-PWY	phosphopantothenate biosynthesis I	Male	Staphylococcus epidermidis
PANTO-PWY	phosphopantothenate biosynthesis I	Male	Staphylococcus equorum
PANTO-PWY	phosphopantothenate biosynthesis I	Male	Staphylococcus hominis
PANTO-PWY	phosphopantothenate biosynthesis I	Male	Staphylococcus saprophyticus
PANTO-PWY	phosphopantothenate biosynthesis I	Male	Staphylococcus schweitzeri
PANTO-PWY	phosphopantothenate biosynthesis I	Male	Staphylococcus succinus
PANTO-PWY	phosphopantothenate biosynthesis I	Male	Staphylococcus xylosus
PANTO-PWY	phosphopantothenate biosynthesis I	Male	Stenotrophomonas maltophilia
PANTO-PWY	phosphopantothenate biosynthesis I	Male	Streptococcus pneumoniae
PANTO-PWY	phosphopantothenate biosynthesis I	Male	Streptomyces albidoflavus
PANTO-PWY	phosphopantothenate biosynthesis I	Male	Streptomyces albus
PANTO-PWY	phosphopantothenate biosynthesis I	Male	Streptomyces koyangensis
PENTOSE-P-PWY	pentose phosphate pathway	Male	Bifidobacterium bifidum
PENTOSE-P-PWY	pentose phosphate pathway	Male	Corynebacterium accolens
PENTOSE-P-PWY	pentose phosphate pathway	Male	Corynebacterium amycolatum
PENTOSE-P-PWY	pentose phosphate pathway	Male	Corynebacterium jeikeium
PENTOSE-P-PWY	pentose phosphate pathway	Male	Corynebacterium mastitidis
PENTOSE-P-PWY	pentose phosphate pathway	Male	Cutibacterium avidum
PENTOSE-P-PWY	pentose phosphate pathway	Male	Dolosigranulum pigrum
PENTOSE-P-PWY	pentose phosphate pathway	Male	Ewingella americana
PENTOSE-P-PWY	pentose phosphate pathway	Male	Haemophilus aegyptius
PENTOSE-P-PWY	pentose phosphate pathway	Male	Haemophilus influenzae
PENTOSE-P-PWY	pentose phosphate pathway	Male	Klebsiella pneumoniae
PENTOSE-P-PWY	pentose phosphate pathway	Male	Lactococcus garvieae
PENTOSE-P-PWY	pentose phosphate pathway	Male	Neisseria flavescens
PENTOSE-P-PWY	pentose phosphate pathway	Male	Neisseria subflava
PENTOSE-P-PWY	pentose phosphate pathway	Male	Pantoea agglomerans
PENTOSE-P-PWY	pentose phosphate pathway	Male	Pantoea vagans
PENTOSE-P-PWY	pentose phosphate pathway	Male	Peptoniphilus lacrimalis
PENTOSE-P-PWY	pentose phosphate pathway	Male	Rothia mucilaginosa
PENTOSE-P-PWY	pentose phosphate pathway	Male	Staphylococcus aureus
PENTOSE-P-PWY	pentose phosphate pathway	Male	Staphylococcus epidermidis
PENTOSE-P-PWY	pentose phosphate pathway	Male	Staphylococcus equorum
PENTOSE-P-PWY	pentose phosphate pathway	Male	Staphylococcus saprophyticus
PENTOSE-P-PWY	pentose phosphate pathway	Male	Staphylococcus xylosus
PENTOSE-P-PWY	pentose phosphate pathway	Male	Streptococcus oralis
PENTOSE-P-PWY	pentose phosphate pathway	Male	Streptococcus pneumoniae
PENTOSE-P-PWY	pentose phosphate pathway	Male	Streptomyces albidoflavus
PENTOSE-P-PWY	pentose phosphate pathway	Male	Streptomyces albus
PENTOSE-P-PWY	pentose phosphate pathway	Male	Streptomyces koyangensis
PENTOSE-P-PWY	pentose phosphate pathway	Male	Streptomyces wadayamensis
PEPTIDOGLYCANSYN-PWY	peptidoglycan biosynthesis I (meso-diaminopimelate containing)	Male	Acetobacter orientalis
PEPTIDOGLYCANSYN-PWY	peptidoglycan biosynthesis I (meso-diaminopimelate containing)	Male	Acinetobacter junii
PEPTIDOGLYCANSYN-PWY	peptidoglycan biosynthesis I (meso-diaminopimelate containing)	Male	Atopobium vaginae
PEPTIDOGLYCANSYN-PWY	peptidoglycan biosynthesis I (meso-diaminopimelate containing)	Male	Bifidobacterium adolescentis
PEPTIDOGLYCANSYN-PWY	peptidoglycan biosynthesis I (meso-diaminopimelate containing)	Male	Bifidobacterium bifidum
PEPTIDOGLYCANSYN-PWY	peptidoglycan biosynthesis I (meso-diaminopimelate containing)	Male	Bifidobacterium breve
PEPTIDOGLYCANSYN-PWY	peptidoglycan biosynthesis I (meso-diaminopimelate containing)	Male	Bifidobacterium catenulatum
PEPTIDOGLYCANSYN-PWY	peptidoglycan biosynthesis I (meso-diaminopimelate containing)	Male	Bifidobacterium longum
PEPTIDOGLYCANSYN-PWY	peptidoglycan biosynthesis I (meso-diaminopimelate containing)	Male	Blautia sp CAG 52
PEPTIDOGLYCANSYN-PWY	peptidoglycan biosynthesis I (meso-diaminopimelate containing)	Male	Collinsella aerofaciens
PEPTIDOGLYCANSYN-PWY	peptidoglycan biosynthesis I (meso-diaminopimelate containing)	Male	Coriobacteriales bacterium DNF00809
PEPTIDOGLYCANSYN-PWY	peptidoglycan biosynthesis I (meso-diaminopimelate containing)	Male	Corynebacterium accolens
PEPTIDOGLYCANSYN-PWY	peptidoglycan biosynthesis I (meso-diaminopimelate containing)	Male	Corynebacterium amycolatum
PEPTIDOGLYCANSYN-PWY	peptidoglycan biosynthesis I (meso-diaminopimelate containing)	Male	Corynebacterium jeikeium
PEPTIDOGLYCANSYN-PWY	peptidoglycan biosynthesis I (meso-diaminopimelate containing)	Male	Corynebacterium mastitidis
PEPTIDOGLYCANSYN-PWY	peptidoglycan biosynthesis I (meso-diaminopimelate containing)	Male	Corynebacterium tuberculostearicum
PEPTIDOGLYCANSYN-PWY	peptidoglycan biosynthesis I (meso-diaminopimelate containing)	Male	Cutibacterium acnes
PEPTIDOGLYCANSYN-PWY	peptidoglycan biosynthesis I (meso-diaminopimelate containing)	Male	Cutibacterium granulosum
PEPTIDOGLYCANSYN-PWY	peptidoglycan biosynthesis I (meso-diaminopimelate containing)	Male	Dolosigranulum pigrum
PEPTIDOGLYCANSYN-PWY	peptidoglycan biosynthesis I (meso-diaminopimelate containing)	Male	Elizabethkingia bruuniana
PEPTIDOGLYCANSYN-PWY	peptidoglycan biosynthesis I (meso-diaminopimelate containing)	Male	Gardnerella vaginalis
PEPTIDOGLYCANSYN-PWY	peptidoglycan biosynthesis I (meso-diaminopimelate containing)	Male	Haemophilus aegyptius
PEPTIDOGLYCANSYN-PWY	peptidoglycan biosynthesis I (meso-diaminopimelate containing)	Male	Haemophilus influenzae
PEPTIDOGLYCANSYN-PWY	peptidoglycan biosynthesis I (meso-diaminopimelate containing)	Male	Holdemanella biformis
PEPTIDOGLYCANSYN-PWY	peptidoglycan biosynthesis I (meso-diaminopimelate containing)	Male	Klebsiella pneumoniae
PEPTIDOGLYCANSYN-PWY	peptidoglycan biosynthesis I (meso-diaminopimelate containing)	Male	Kocuria palustris
PEPTIDOGLYCANSYN-PWY	peptidoglycan biosynthesis I (meso-diaminopimelate containing)	Male	Lactococcus garvieae
PEPTIDOGLYCANSYN-PWY	peptidoglycan biosynthesis I (meso-diaminopimelate containing)	Male	Mobiluncus curtisii
PEPTIDOGLYCANSYN-PWY	peptidoglycan biosynthesis I (meso-diaminopimelate containing)	Male	Moraxella lacunata
PEPTIDOGLYCANSYN-PWY	peptidoglycan biosynthesis I (meso-diaminopimelate containing)	Male	Moraxella nonliquefaciens
PEPTIDOGLYCANSYN-PWY	peptidoglycan biosynthesis I (meso-diaminopimelate containing)	Male	Neisseria flavescens
PEPTIDOGLYCANSYN-PWY	peptidoglycan biosynthesis I (meso-diaminopimelate containing)	Male	Neisseria subflava
PEPTIDOGLYCANSYN-PWY	peptidoglycan biosynthesis I (meso-diaminopimelate containing)	Male	Ochrobactrum pseudogrignonense
PEPTIDOGLYCANSYN-PWY	peptidoglycan biosynthesis I (meso-diaminopimelate containing)	Male	Pantoea agglomerans
PEPTIDOGLYCANSYN-PWY	peptidoglycan biosynthesis I (meso-diaminopimelate containing)	Male	Pantoea vagans
PEPTIDOGLYCANSYN-PWY	peptidoglycan biosynthesis I (meso-diaminopimelate containing)	Male	Peptoniphilus lacrimalis
PEPTIDOGLYCANSYN-PWY	peptidoglycan biosynthesis I (meso-diaminopimelate containing)	Male	Porphyromonas uenonis
PEPTIDOGLYCANSYN-PWY	peptidoglycan biosynthesis I (meso-diaminopimelate containing)	Male	Prevotella buccalis
PEPTIDOGLYCANSYN-PWY	peptidoglycan biosynthesis I (meso-diaminopimelate containing)	Male	Prevotella timonensis
PEPTIDOGLYCANSYN-PWY	peptidoglycan biosynthesis I (meso-diaminopimelate containing)	Male	Rothia mucilaginosa
PEPTIDOGLYCANSYN-PWY	peptidoglycan biosynthesis I (meso-diaminopimelate containing)	Male	Sneathia amnii
PEPTIDOGLYCANSYN-PWY	peptidoglycan biosynthesis I (meso-diaminopimelate containing)	Male	Staphylococcus aureus
PEPTIDOGLYCANSYN-PWY	peptidoglycan biosynthesis I (meso-diaminopimelate containing)	Male	Staphylococcus epidermidis
PEPTIDOGLYCANSYN-PWY	peptidoglycan biosynthesis I (meso-diaminopimelate containing)	Male	Staphylococcus saprophyticus
PEPTIDOGLYCANSYN-PWY	peptidoglycan biosynthesis I (meso-diaminopimelate containing)	Male	Staphylococcus xylosus
PEPTIDOGLYCANSYN-PWY	peptidoglycan biosynthesis I (meso-diaminopimelate containing)	Male	Streptococcus mitis
PEPTIDOGLYCANSYN-PWY	peptidoglycan biosynthesis I (meso-diaminopimelate containing)	Male	Streptococcus pneumoniae
PEPTIDOGLYCANSYN-PWY	peptidoglycan biosynthesis I (meso-diaminopimelate containing)	Male	Streptococcus pseudopneumoniae
PEPTIDOGLYCANSYN-PWY	peptidoglycan biosynthesis I (meso-diaminopimelate containing)	Male	Streptomyces albidoflavus
PEPTIDOGLYCANSYN-PWY	peptidoglycan biosynthesis I (meso-diaminopimelate containing)	Male	Streptomyces albus
PEPTIDOGLYCANSYN-PWY	peptidoglycan biosynthesis I (meso-diaminopimelate containing)	Male	Streptomyces koyangensis
PEPTIDOGLYCANSYN-PWY	peptidoglycan biosynthesis I (meso-diaminopimelate containing)	Male	Suttonella indologenes
PEPTIDOGLYCANSYN-PWY	peptidoglycan biosynthesis I (meso-diaminopimelate containing)	Male	Tissierellia bacterium KA00581
PEPTIDOGLYCANSYN-PWY	peptidoglycan biosynthesis I (meso-diaminopimelate containing)	Male	Veillonellaceae bacterium DNF00626
POLYISOPRENSYN-PWY	polyisoprenoid biosynthesis (E. coli)	Male	Corynebacterium accolens
POLYISOPRENSYN-PWY	polyisoprenoid biosynthesis (E. coli)	Male	Corynebacterium amycolatum
POLYISOPRENSYN-PWY	polyisoprenoid biosynthesis (E. coli)	Male	Corynebacterium jeikeium
POLYISOPRENSYN-PWY	polyisoprenoid biosynthesis (E. coli)	Male	Klebsiella pneumoniae
POLYISOPRENSYN-PWY	polyisoprenoid biosynthesis (E. coli)	Male	Pantoea agglomerans
POLYISOPRENSYN-PWY	polyisoprenoid biosynthesis (E. coli)	Male	Rothia mucilaginosa
POLYISOPRENSYN-PWY	polyisoprenoid biosynthesis (E. coli)	Male	Staphylococcus aureus
POLYISOPRENSYN-PWY	polyisoprenoid biosynthesis (E. coli)	Male	Staphylococcus saprophyticus
POLYISOPRENSYN-PWY	polyisoprenoid biosynthesis (E. coli)	Male	Staphylococcus schweitzeri
POLYISOPRENSYN-PWY	polyisoprenoid biosynthesis (E. coli)	Male	Streptococcus pneumoniae
POLYISOPRENSYN-PWY	polyisoprenoid biosynthesis (E. coli)	Male	Suttonella indologenes
PWY-1042	glycolysis IV	Male	Corynebacterium jeikeium
PWY-1042	glycolysis IV	Male	Elizabethkingia bruuniana
PWY-1042	glycolysis IV	Male	Haemophilus aegyptius
PWY-1042	glycolysis IV	Male	Haemophilus haemolyticus
PWY-1042	glycolysis IV	Male	Haemophilus influenzae
PWY-1042	glycolysis IV	Male	Haemophilus sp C1
PWY-1042	glycolysis IV	Male	Klebsiella pneumoniae
PWY-1042	glycolysis IV	Male	Lactococcus lactis
PWY-1042	glycolysis IV	Male	Pantoea agglomerans
PWY-1042	glycolysis IV	Male	Pantoea vagans
PWY-1042	glycolysis IV	Male	Prevotella buccalis
PWY-1042	glycolysis IV	Male	Prevotella timonensis
PWY-1042	glycolysis IV	Male	Rothia mucilaginosa
PWY-1042	glycolysis IV	Male	Staphylococcus aureus
PWY-1042	glycolysis IV	Male	Staphylococcus epidermidis
PWY-1042	glycolysis IV	Male	Staphylococcus equorum
PWY-1042	glycolysis IV	Male	Staphylococcus saprophyticus
PWY-1042	glycolysis IV	Male	Staphylococcus schweitzeri
PWY-1042	glycolysis IV	Male	Staphylococcus xylosus
PWY-1042	glycolysis IV	Male	Streptococcus anginosus group
PWY-1042	glycolysis IV	Male	Streptococcus cristatus
PWY-1042	glycolysis IV	Male	Streptococcus gordonii
PWY-1042	glycolysis IV	Male	Streptococcus mitis
PWY-1042	glycolysis IV	Male	Streptococcus pseudopneumoniae
PWY-1042	glycolysis IV	Male	Streptococcus viridans
PWY-3001	superpathway of L-isoleucine biosynthesis I	Male	Bifidobacterium bifidum
PWY-3001	superpathway of L-isoleucine biosynthesis I	Male	Bifidobacterium breve
PWY-3001	superpathway of L-isoleucine biosynthesis I	Male	Bifidobacterium longum
PWY-3001	superpathway of L-isoleucine biosynthesis I	Male	Haemophilus sp C1
PWY-3001	superpathway of L-isoleucine biosynthesis I	Male	Klebsiella pneumoniae
PWY-3001	superpathway of L-isoleucine biosynthesis I	Male	Mobiluncus curtisii
PWY-3001	superpathway of L-isoleucine biosynthesis I	Male	Moraxella catarrhalis
PWY-3001	superpathway of L-isoleucine biosynthesis I	Male	Staphylococcus aureus
PWY-3001	superpathway of L-isoleucine biosynthesis I	Male	Staphylococcus epidermidis
PWY-3001	superpathway of L-isoleucine biosynthesis I	Male	Staphylococcus xylosus
PWY-3001	superpathway of L-isoleucine biosynthesis I	Male	Streptococcus mitis
PWY-3001	superpathway of L-isoleucine biosynthesis I	Male	Streptococcus pneumoniae
PWY-3841	folate transformations II (plants)	Male	Acinetobacter junii
PWY-3841	folate transformations II (plants)	Male	Bifidobacterium adolescentis
PWY-3841	folate transformations II (plants)	Male	Bifidobacterium catenulatum
PWY-3841	folate transformations II (plants)	Male	Bifidobacterium longum
PWY-3841	folate transformations II (plants)	Male	Bifidobacterium mongoliense
PWY-3841	folate transformations II (plants)	Male	Corynebacterium accolens
PWY-3841	folate transformations II (plants)	Male	Corynebacterium mastitidis
PWY-3841	folate transformations II (plants)	Male	Corynebacterium pseudodiphtheriticum
PWY-3841	folate transformations II (plants)	Male	Corynebacterium pseudogenitalium
PWY-3841	folate transformations II (plants)	Male	Cutibacterium acnes
PWY-3841	folate transformations II (plants)	Male	Cutibacterium avidum
PWY-3841	folate transformations II (plants)	Male	Cutibacterium granulosum
PWY-3841	folate transformations II (plants)	Male	Dolosigranulum pigrum
PWY-3841	folate transformations II (plants)	Male	Elizabethkingia bruuniana
PWY-3841	folate transformations II (plants)	Male	Ewingella americana
PWY-3841	folate transformations II (plants)	Male	Haemophilus aegyptius
PWY-3841	folate transformations II (plants)	Male	Haemophilus haemolyticus
PWY-3841	folate transformations II (plants)	Male	Klebsiella pneumoniae
PWY-3841	folate transformations II (plants)	Male	Kocuria palustris
PWY-3841	folate transformations II (plants)	Male	Lactococcus garvieae
PWY-3841	folate transformations II (plants)	Male	Mobiluncus curtisii
PWY-3841	folate transformations II (plants)	Male	Moraxella catarrhalis
PWY-3841	folate transformations II (plants)	Male	Moraxella nonliquefaciens
PWY-3841	folate transformations II (plants)	Male	Neisseria flavescens
PWY-3841	folate transformations II (plants)	Male	Neisseria subflava
PWY-3841	folate transformations II (plants)	Male	Ochrobactrum pseudogrignonense
PWY-3841	folate transformations II (plants)	Male	Pantoea agglomerans
PWY-3841	folate transformations II (plants)	Male	Pantoea vagans
PWY-3841	folate transformations II (plants)	Male	Porphyromonas uenonis
PWY-3841	folate transformations II (plants)	Male	Prevotella buccalis
PWY-3841	folate transformations II (plants)	Male	Prevotella timonensis
PWY-3841	folate transformations II (plants)	Male	Propionibacterium namnetense
PWY-3841	folate transformations II (plants)	Male	Rothia mucilaginosa
PWY-3841	folate transformations II (plants)	Male	Staphylococcus aureus
PWY-3841	folate transformations II (plants)	Male	Staphylococcus epidermidis
PWY-3841	folate transformations II (plants)	Male	Staphylococcus schweitzeri
PWY-3841	folate transformations II (plants)	Male	Staphylococcus xylosus
PWY-3841	folate transformations II (plants)	Male	Streptococcus mitis
PWY-3841	folate transformations II (plants)	Male	Streptococcus oralis
PWY-3841	folate transformations II (plants)	Male	Streptococcus pneumoniae
PWY-3841	folate transformations II (plants)	Male	Streptococcus pseudopneumoniae
PWY-3841	folate transformations II (plants)	Male	Suttonella indologenes
PWY-3841	folate transformations II (plants)	Male	Veillonellaceae bacterium DNF00626
PWY-5097	L-lysine biosynthesis VI	Male	Acetobacter orientalis
PWY-5097	L-lysine biosynthesis VI	Male	Acinetobacter junii
PWY-5097	L-lysine biosynthesis VI	Male	Bifidobacterium adolescentis
PWY-5097	L-lysine biosynthesis VI	Male	Bifidobacterium bifidum
PWY-5097	L-lysine biosynthesis VI	Male	Bifidobacterium breve
PWY-5097	L-lysine biosynthesis VI	Male	Bifidobacterium catenulatum
PWY-5097	L-lysine biosynthesis VI	Male	Bifidobacterium longum
PWY-5097	L-lysine biosynthesis VI	Male	Bifidobacterium mongoliense
PWY-5097	L-lysine biosynthesis VI	Male	Coriobacteriales bacterium DNF00809
PWY-5097	L-lysine biosynthesis VI	Male	Corynebacterium amycolatum
PWY-5097	L-lysine biosynthesis VI	Male	Corynebacterium jeikeium
PWY-5097	L-lysine biosynthesis VI	Male	Corynebacterium mastitidis
PWY-5097	L-lysine biosynthesis VI	Male	Corynebacterium pseudodiphtheriticum
PWY-5097	L-lysine biosynthesis VI	Male	Cutibacterium acnes
PWY-5097	L-lysine biosynthesis VI	Male	Cutibacterium avidum
PWY-5097	L-lysine biosynthesis VI	Male	Elizabethkingia bruuniana
PWY-5097	L-lysine biosynthesis VI	Male	Haemophilus aegyptius
PWY-5097	L-lysine biosynthesis VI	Male	Haemophilus haemolyticus
PWY-5097	L-lysine biosynthesis VI	Male	Haemophilus influenzae
PWY-5097	L-lysine biosynthesis VI	Male	Haemophilus sp C1
PWY-5097	L-lysine biosynthesis VI	Male	Klebsiella pneumoniae
PWY-5097	L-lysine biosynthesis VI	Male	Moraxella nonliquefaciens
PWY-5097	L-lysine biosynthesis VI	Male	Neisseria flavescens
PWY-5097	L-lysine biosynthesis VI	Male	Neisseria subflava
PWY-5097	L-lysine biosynthesis VI	Male	Ochrobactrum pseudogrignonense
PWY-5097	L-lysine biosynthesis VI	Male	Pantoea agglomerans
PWY-5097	L-lysine biosynthesis VI	Male	Pantoea vagans
PWY-5097	L-lysine biosynthesis VI	Male	Rothia mucilaginosa
PWY-5097	L-lysine biosynthesis VI	Male	Staphylococcus aureus
PWY-5097	L-lysine biosynthesis VI	Male	Streptococcus pneumoniae
PWY-5097	L-lysine biosynthesis VI	Male	Streptomyces albidoflavus
PWY-5097	L-lysine biosynthesis VI	Male	Suttonella indologenes
PWY-5097	L-lysine biosynthesis VI	Male	Veillonellaceae bacterium DNF00626
PWY-5100	pyruvate fermentation to acetate and lactate II	Male	Anaerococcus prevotii
PWY-5100	pyruvate fermentation to acetate and lactate II	Male	Bifidobacterium adolescentis
PWY-5100	pyruvate fermentation to acetate and lactate II	Male	Bifidobacterium bifidum
PWY-5100	pyruvate fermentation to acetate and lactate II	Male	Bifidobacterium breve
PWY-5100	pyruvate fermentation to acetate and lactate II	Male	Bifidobacterium catenulatum
PWY-5100	pyruvate fermentation to acetate and lactate II	Male	Bifidobacterium longum
PWY-5100	pyruvate fermentation to acetate and lactate II	Male	Corynebacterium amycolatum
PWY-5100	pyruvate fermentation to acetate and lactate II	Male	Corynebacterium jeikeium
PWY-5100	pyruvate fermentation to acetate and lactate II	Male	Corynebacterium pseudogenitalium
PWY-5100	pyruvate fermentation to acetate and lactate II	Male	Corynebacterium tuberculostearicum
PWY-5100	pyruvate fermentation to acetate and lactate II	Male	Ewingella americana
PWY-5100	pyruvate fermentation to acetate and lactate II	Male	Gardnerella vaginalis
PWY-5100	pyruvate fermentation to acetate and lactate II	Male	Haemophilus aegyptius
PWY-5100	pyruvate fermentation to acetate and lactate II	Male	Haemophilus influenzae
PWY-5100	pyruvate fermentation to acetate and lactate II	Male	Holdemanella biformis
PWY-5100	pyruvate fermentation to acetate and lactate II	Male	Klebsiella pneumoniae
PWY-5100	pyruvate fermentation to acetate and lactate II	Male	Kocuria palustris
PWY-5100	pyruvate fermentation to acetate and lactate II	Male	Kocuria rhizophila
PWY-5100	pyruvate fermentation to acetate and lactate II	Male	Kocuria sp WRN011
PWY-5100	pyruvate fermentation to acetate and lactate II	Male	Lactobacillus ruminis
PWY-5100	pyruvate fermentation to acetate and lactate II	Male	Lactococcus garvieae
PWY-5100	pyruvate fermentation to acetate and lactate II	Male	Leuconostoc pseudomesenteroides
PWY-5100	pyruvate fermentation to acetate and lactate II	Male	Mobiluncus curtisii
PWY-5100	pyruvate fermentation to acetate and lactate II	Male	Neisseria flavescens
PWY-5100	pyruvate fermentation to acetate and lactate II	Male	Peptoniphilus lacrimalis
PWY-5100	pyruvate fermentation to acetate and lactate II	Male	Rothia mucilaginosa
PWY-5100	pyruvate fermentation to acetate and lactate II	Male	Staphylococcus aureus
PWY-5100	pyruvate fermentation to acetate and lactate II	Male	Staphylococcus epidermidis
PWY-5100	pyruvate fermentation to acetate and lactate II	Male	Staphylococcus hominis
PWY-5100	pyruvate fermentation to acetate and lactate II	Male	Staphylococcus saprophyticus
PWY-5100	pyruvate fermentation to acetate and lactate II	Male	Staphylococcus schweitzeri
PWY-5100	pyruvate fermentation to acetate and lactate II	Male	Staphylococcus xylosus
PWY-5100	pyruvate fermentation to acetate and lactate II	Male	Streptococcus mitis
PWY-5100	pyruvate fermentation to acetate and lactate II	Male	Streptococcus pneumoniae
PWY-5100	pyruvate fermentation to acetate and lactate II	Male	Streptococcus pseudopneumoniae
PWY-5100	pyruvate fermentation to acetate and lactate II	Male	Suttonella indologenes
PWY-5103	L-isoleucine biosynthesis III	Male	Acinetobacter junii
PWY-5103	L-isoleucine biosynthesis III	Male	Bifidobacterium adolescentis
PWY-5103	L-isoleucine biosynthesis III	Male	Bifidobacterium bifidum
PWY-5103	L-isoleucine biosynthesis III	Male	Bifidobacterium breve
PWY-5103	L-isoleucine biosynthesis III	Male	Bifidobacterium catenulatum
PWY-5103	L-isoleucine biosynthesis III	Male	Bifidobacterium longum
PWY-5103	L-isoleucine biosynthesis III	Male	Coriobacteriales bacterium DNF00809
PWY-5103	L-isoleucine biosynthesis III	Male	Corynebacterium accolens
PWY-5103	L-isoleucine biosynthesis III	Male	Corynebacterium amycolatum
PWY-5103	L-isoleucine biosynthesis III	Male	Corynebacterium jeikeium
PWY-5103	L-isoleucine biosynthesis III	Male	Corynebacterium mastitidis
PWY-5103	L-isoleucine biosynthesis III	Male	Corynebacterium pseudodiphtheriticum
PWY-5103	L-isoleucine biosynthesis III	Male	Cutibacterium avidum
PWY-5103	L-isoleucine biosynthesis III	Male	Elizabethkingia bruuniana
PWY-5103	L-isoleucine biosynthesis III	Male	Ewingella americana
PWY-5103	L-isoleucine biosynthesis III	Male	Gemmiger formicilis
PWY-5103	L-isoleucine biosynthesis III	Male	Haemophilus aegyptius
PWY-5103	L-isoleucine biosynthesis III	Male	Haemophilus influenzae
PWY-5103	L-isoleucine biosynthesis III	Male	Klebsiella pneumoniae
PWY-5103	L-isoleucine biosynthesis III	Male	Methylobacterium sp DM1
PWY-5103	L-isoleucine biosynthesis III	Male	Mobiluncus curtisii
PWY-5103	L-isoleucine biosynthesis III	Male	Moraxella lacunata
PWY-5103	L-isoleucine biosynthesis III	Male	Moraxella lincolnii
PWY-5103	L-isoleucine biosynthesis III	Male	Moraxella nonliquefaciens
PWY-5103	L-isoleucine biosynthesis III	Male	Ochrobactrum pseudogrignonense
PWY-5103	L-isoleucine biosynthesis III	Male	Pantoea agglomerans
PWY-5103	L-isoleucine biosynthesis III	Male	Pantoea vagans
PWY-5103	L-isoleucine biosynthesis III	Male	Rothia mucilaginosa
PWY-5103	L-isoleucine biosynthesis III	Male	Serratia grimesii
PWY-5103	L-isoleucine biosynthesis III	Male	Staphylococcus aureus
PWY-5103	L-isoleucine biosynthesis III	Male	Staphylococcus epidermidis
PWY-5103	L-isoleucine biosynthesis III	Male	Staphylococcus equorum
PWY-5103	L-isoleucine biosynthesis III	Male	Staphylococcus hominis
PWY-5103	L-isoleucine biosynthesis III	Male	Staphylococcus xylosus
PWY-5103	L-isoleucine biosynthesis III	Male	Streptococcus gordonii
PWY-5103	L-isoleucine biosynthesis III	Male	Streptococcus mitis
PWY-5103	L-isoleucine biosynthesis III	Male	Streptococcus pneumoniae
PWY-5103	L-isoleucine biosynthesis III	Male	Streptomyces albidoflavus
PWY-5103	L-isoleucine biosynthesis III	Male	Streptomyces koyangensis
PWY-5103	L-isoleucine biosynthesis III	Male	Suttonella indologenes
PWY-5188	tetrapyrrole biosynthesis I (from glutamate)	Male	Acinetobacter junii
PWY-5188	tetrapyrrole biosynthesis I (from glutamate)	Male	Coriobacteriales bacterium DNF00809
PWY-5188	tetrapyrrole biosynthesis I (from glutamate)	Male	Corynebacterium accolens
PWY-5188	tetrapyrrole biosynthesis I (from glutamate)	Male	Corynebacterium amycolatum
PWY-5188	tetrapyrrole biosynthesis I (from glutamate)	Male	Corynebacterium jeikeium
PWY-5188	tetrapyrrole biosynthesis I (from glutamate)	Male	Corynebacterium mastitidis
PWY-5188	tetrapyrrole biosynthesis I (from glutamate)	Male	Corynebacterium pseudogenitalium
PWY-5188	tetrapyrrole biosynthesis I (from glutamate)	Male	Corynebacterium tuberculostearicum
PWY-5188	tetrapyrrole biosynthesis I (from glutamate)	Male	Cutibacterium acnes
PWY-5188	tetrapyrrole biosynthesis I (from glutamate)	Male	Cutibacterium avidum
PWY-5188	tetrapyrrole biosynthesis I (from glutamate)	Male	Cutibacterium granulosum
PWY-5188	tetrapyrrole biosynthesis I (from glutamate)	Male	Elizabethkingia bruuniana
PWY-5188	tetrapyrrole biosynthesis I (from glutamate)	Male	Klebsiella pneumoniae
PWY-5188	tetrapyrrole biosynthesis I (from glutamate)	Male	Kocuria palustris
PWY-5188	tetrapyrrole biosynthesis I (from glutamate)	Male	Mobiluncus curtisii
PWY-5188	tetrapyrrole biosynthesis I (from glutamate)	Male	Moraxella lacunata
PWY-5188	tetrapyrrole biosynthesis I (from glutamate)	Male	Moraxella nonliquefaciens
PWY-5188	tetrapyrrole biosynthesis I (from glutamate)	Male	Neisseria flavescens
PWY-5188	tetrapyrrole biosynthesis I (from glutamate)	Male	Neisseria meningitidis
PWY-5188	tetrapyrrole biosynthesis I (from glutamate)	Male	Neisseria subflava
PWY-5188	tetrapyrrole biosynthesis I (from glutamate)	Male	Pantoea agglomerans
PWY-5188	tetrapyrrole biosynthesis I (from glutamate)	Male	Pantoea vagans
PWY-5188	tetrapyrrole biosynthesis I (from glutamate)	Male	Propionibacterium namnetense
PWY-5188	tetrapyrrole biosynthesis I (from glutamate)	Male	Rothia mucilaginosa
PWY-5188	tetrapyrrole biosynthesis I (from glutamate)	Male	Staphylococcus aureus
PWY-5188	tetrapyrrole biosynthesis I (from glutamate)	Male	Staphylococcus epidermidis
PWY-5188	tetrapyrrole biosynthesis I (from glutamate)	Male	Staphylococcus hominis
PWY-5188	tetrapyrrole biosynthesis I (from glutamate)	Male	Staphylococcus saprophyticus
PWY-5188	tetrapyrrole biosynthesis I (from glutamate)	Male	Staphylococcus schweitzeri
PWY-5188	tetrapyrrole biosynthesis I (from glutamate)	Male	Staphylococcus xylosus
PWY-5188	tetrapyrrole biosynthesis I (from glutamate)	Male	Streptococcus pneumoniae
PWY-5188	tetrapyrrole biosynthesis I (from glutamate)	Male	Streptomyces albidoflavus
PWY-5188	tetrapyrrole biosynthesis I (from glutamate)	Male	Streptomyces albus
PWY-5188	tetrapyrrole biosynthesis I (from glutamate)	Male	Streptomyces koyangensis
PWY-5188	tetrapyrrole biosynthesis I (from glutamate)	Male	Suttonella indologenes
PWY-5188	tetrapyrrole biosynthesis I (from glutamate)	Male	Veillonellaceae bacterium DNF00626
PWY-5189	tetrapyrrole biosynthesis II (from glycine)	Male	Acetobacter orientalis
PWY-5189	tetrapyrrole biosynthesis II (from glycine)	Male	Acinetobacter junii
PWY-5189	tetrapyrrole biosynthesis II (from glycine)	Male	Corynebacterium accolens
PWY-5189	tetrapyrrole biosynthesis II (from glycine)	Male	Corynebacterium pseudogenitalium
PWY-5189	tetrapyrrole biosynthesis II (from glycine)	Male	Corynebacterium tuberculostearicum
PWY-5189	tetrapyrrole biosynthesis II (from glycine)	Male	Cutibacterium acnes
PWY-5189	tetrapyrrole biosynthesis II (from glycine)	Male	Cutibacterium avidum
PWY-5189	tetrapyrrole biosynthesis II (from glycine)	Male	Klebsiella pneumoniae
PWY-5189	tetrapyrrole biosynthesis II (from glycine)	Male	Mobiluncus curtisii
PWY-5189	tetrapyrrole biosynthesis II (from glycine)	Male	Neisseria flavescens
PWY-5189	tetrapyrrole biosynthesis II (from glycine)	Male	Neisseria meningitidis
PWY-5189	tetrapyrrole biosynthesis II (from glycine)	Male	Neisseria subflava
PWY-5189	tetrapyrrole biosynthesis II (from glycine)	Male	Ochrobactrum pseudogrignonense
PWY-5189	tetrapyrrole biosynthesis II (from glycine)	Male	Pantoea vagans
PWY-5189	tetrapyrrole biosynthesis II (from glycine)	Male	Propionibacterium namnetense
PWY-5189	tetrapyrrole biosynthesis II (from glycine)	Male	Staphylococcus aureus
PWY-5189	tetrapyrrole biosynthesis II (from glycine)	Male	Staphylococcus epidermidis
PWY-5189	tetrapyrrole biosynthesis II (from glycine)	Male	Streptococcus pneumoniae
PWY-5189	tetrapyrrole biosynthesis II (from glycine)	Male	Streptomyces albidoflavus
PWY-5659	GDP-mannose biosynthesis	Male	Corynebacterium accolens
PWY-5659	GDP-mannose biosynthesis	Male	Corynebacterium pseudogenitalium
PWY-5659	GDP-mannose biosynthesis	Male	Corynebacterium tuberculostearicum
PWY-5659	GDP-mannose biosynthesis	Male	Haemophilus influenzae
PWY-5659	GDP-mannose biosynthesis	Male	Ochrobactrum pseudogrignonense
PWY-5659	GDP-mannose biosynthesis	Male	Porphyromonas uenonis
PWY-5659	GDP-mannose biosynthesis	Male	Prevotella timonensis
PWY-5659	GDP-mannose biosynthesis	Male	Pseudomonas hunanensis
PWY-5659	GDP-mannose biosynthesis	Male	Streptococcus pneumoniae
PWY-5659	GDP-mannose biosynthesis	Male	Suttonella indologenes
PWY-5667	CDP-diacylglycerol biosynthesis I	Male	Corynebacterium accolens
PWY-5667	CDP-diacylglycerol biosynthesis I	Male	Dialister micraerophilus
PWY-5667	CDP-diacylglycerol biosynthesis I	Male	Ewingella americana
PWY-5667	CDP-diacylglycerol biosynthesis I	Male	Haemophilus aegyptius
PWY-5667	CDP-diacylglycerol biosynthesis I	Male	Haemophilus haemolyticus
PWY-5667	CDP-diacylglycerol biosynthesis I	Male	Haemophilus influenzae
PWY-5667	CDP-diacylglycerol biosynthesis I	Male	Haemophilus parainfluenzae
PWY-5667	CDP-diacylglycerol biosynthesis I	Male	Haemophilus sp C1
PWY-5667	CDP-diacylglycerol biosynthesis I	Male	Klebsiella pneumoniae
PWY-5667	CDP-diacylglycerol biosynthesis I	Male	Lactococcus garvieae
PWY-5667	CDP-diacylglycerol biosynthesis I	Male	Mobiluncus curtisii
PWY-5667	CDP-diacylglycerol biosynthesis I	Male	Moraxella catarrhalis
PWY-5667	CDP-diacylglycerol biosynthesis I	Male	Moraxella lacunata
PWY-5667	CDP-diacylglycerol biosynthesis I	Male	Moraxella nonliquefaciens
PWY-5667	CDP-diacylglycerol biosynthesis I	Male	Mycoplasma amphoriforme
PWY-5667	CDP-diacylglycerol biosynthesis I	Male	Neisseria flavescens
PWY-5667	CDP-diacylglycerol biosynthesis I	Male	Neisseria meningitidis
PWY-5667	CDP-diacylglycerol biosynthesis I	Male	Neisseria subflava
PWY-5667	CDP-diacylglycerol biosynthesis I	Male	Pantoea agglomerans
PWY-5667	CDP-diacylglycerol biosynthesis I	Male	Pantoea vagans
PWY-5667	CDP-diacylglycerol biosynthesis I	Male	Porphyromonas uenonis
PWY-5667	CDP-diacylglycerol biosynthesis I	Male	Prevotella buccalis
PWY-5667	CDP-diacylglycerol biosynthesis I	Male	Pseudomonas sp NS1 2017
PWY-5667	CDP-diacylglycerol biosynthesis I	Male	Rhodococcus rhodochrous
PWY-5667	CDP-diacylglycerol biosynthesis I	Male	Rothia mucilaginosa
PWY-5667	CDP-diacylglycerol biosynthesis I	Male	Serratia grimesii
PWY-5667	CDP-diacylglycerol biosynthesis I	Male	Staphylococcus aureus
PWY-5667	CDP-diacylglycerol biosynthesis I	Male	Staphylococcus xylosus
PWY-5667	CDP-diacylglycerol biosynthesis I	Male	Streptococcus pneumoniae
PWY-5667	CDP-diacylglycerol biosynthesis I	Male	Streptomyces albidoflavus
PWY-5667	CDP-diacylglycerol biosynthesis I	Male	Streptomyces albus
PWY-5667	CDP-diacylglycerol biosynthesis I	Male	Streptomyces koyangensis
PWY-5667	CDP-diacylglycerol biosynthesis I	Male	Suttonella indologenes
PWY-5667	CDP-diacylglycerol biosynthesis I	Male	Tissierellia bacterium KA00581
PWY-5667	CDP-diacylglycerol biosynthesis I	Male	Veillonellaceae bacterium DNF00626
PWY-5686	UMP biosynthesis I	Male	Acetobacter orientalis
PWY-5686	UMP biosynthesis I	Male	Acinetobacter junii
PWY-5686	UMP biosynthesis I	Male	Bifidobacterium adolescentis
PWY-5686	UMP biosynthesis I	Male	Bifidobacterium breve
PWY-5686	UMP biosynthesis I	Male	Bifidobacterium catenulatum
PWY-5686	UMP biosynthesis I	Male	Bifidobacterium longum
PWY-5686	UMP biosynthesis I	Male	Bifidobacterium mongoliense
PWY-5686	UMP biosynthesis I	Male	Collinsella aerofaciens
PWY-5686	UMP biosynthesis I	Male	Collinsella sp CAG 289
PWY-5686	UMP biosynthesis I	Male	Corynebacterium accolens
PWY-5686	UMP biosynthesis I	Male	Corynebacterium amycolatum
PWY-5686	UMP biosynthesis I	Male	Corynebacterium jeikeium
PWY-5686	UMP biosynthesis I	Male	Corynebacterium mastitidis
PWY-5686	UMP biosynthesis I	Male	Corynebacterium pseudodiphtheriticum
PWY-5686	UMP biosynthesis I	Male	Corynebacterium pseudogenitalium
PWY-5686	UMP biosynthesis I	Male	Corynebacterium tuberculostearicum
PWY-5686	UMP biosynthesis I	Male	Cutibacterium acnes
PWY-5686	UMP biosynthesis I	Male	Cutibacterium avidum
PWY-5686	UMP biosynthesis I	Male	Cutibacterium granulosum
PWY-5686	UMP biosynthesis I	Male	Dialister micraerophilus
PWY-5686	UMP biosynthesis I	Male	Gardnerella vaginalis
PWY-5686	UMP biosynthesis I	Male	Holdemanella biformis
PWY-5686	UMP biosynthesis I	Male	Klebsiella pneumoniae
PWY-5686	UMP biosynthesis I	Male	Kocuria palustris
PWY-5686	UMP biosynthesis I	Male	Lactococcus garvieae
PWY-5686	UMP biosynthesis I	Male	Mobiluncus curtisii
PWY-5686	UMP biosynthesis I	Male	Moraxella caprae
PWY-5686	UMP biosynthesis I	Male	Moraxella lacunata
PWY-5686	UMP biosynthesis I	Male	Moraxella nonliquefaciens
PWY-5686	UMP biosynthesis I	Male	Neisseria flavescens
PWY-5686	UMP biosynthesis I	Male	Neisseria subflava
PWY-5686	UMP biosynthesis I	Male	Ochrobactrum pseudogrignonense
PWY-5686	UMP biosynthesis I	Male	Pantoea agglomerans
PWY-5686	UMP biosynthesis I	Male	Pantoea vagans
PWY-5686	UMP biosynthesis I	Male	Peptoniphilus lacrimalis
PWY-5686	UMP biosynthesis I	Male	Prevotella buccalis
PWY-5686	UMP biosynthesis I	Male	Prevotella timonensis
PWY-5686	UMP biosynthesis I	Male	Propionibacterium namnetense
PWY-5686	UMP biosynthesis I	Male	Rothia mucilaginosa
PWY-5686	UMP biosynthesis I	Male	Staphylococcus aureus
PWY-5686	UMP biosynthesis I	Male	Staphylococcus epidermidis
PWY-5686	UMP biosynthesis I	Male	Staphylococcus equorum
PWY-5686	UMP biosynthesis I	Male	Staphylococcus xylosus
PWY-5686	UMP biosynthesis I	Male	Streptococcus pneumoniae
PWY-5686	UMP biosynthesis I	Male	Streptococcus pseudopneumoniae
PWY-5686	UMP biosynthesis I	Male	Streptomyces albidoflavus
PWY-5686	UMP biosynthesis I	Male	Streptomyces albus
PWY-5686	UMP biosynthesis I	Male	Streptomyces wadayamensis
PWY-5686	UMP biosynthesis I	Male	Suttonella indologenes
PWY-5686	UMP biosynthesis I	Male	Veillonellaceae bacterium DNF00626
PWY-5695	inosine 5'-phosphate degradation	Male	Corynebacterium amycolatum
PWY-5695	inosine 5'-phosphate degradation	Male	Corynebacterium jeikeium
PWY-5695	inosine 5'-phosphate degradation	Male	Corynebacterium mastitidis
PWY-5695	inosine 5'-phosphate degradation	Male	Cutibacterium avidum
PWY-5695	inosine 5'-phosphate degradation	Male	Elizabethkingia bruuniana
PWY-5695	inosine 5'-phosphate degradation	Male	Ewingella americana
PWY-5695	inosine 5'-phosphate degradation	Male	Haemophilus haemolyticus
PWY-5695	inosine 5'-phosphate degradation	Male	Haemophilus sp C1
PWY-5695	inosine 5'-phosphate degradation	Male	Klebsiella pneumoniae
PWY-5695	inosine 5'-phosphate degradation	Male	Neisseria flavescens
PWY-5695	inosine 5'-phosphate degradation	Male	Neisseria subflava
PWY-5695	inosine 5'-phosphate degradation	Male	Ochrobactrum pseudogrignonense
PWY-5695	inosine 5'-phosphate degradation	Male	Pantoea agglomerans
PWY-5695	inosine 5'-phosphate degradation	Male	Pantoea vagans
PWY-5695	inosine 5'-phosphate degradation	Male	Porphyromonas uenonis
PWY-5695	inosine 5'-phosphate degradation	Male	Prevotella buccalis
PWY-5695	inosine 5'-phosphate degradation	Male	Prevotella timonensis
PWY-5695	inosine 5'-phosphate degradation	Male	Serratia grimesii
PWY-5695	inosine 5'-phosphate degradation	Male	Staphylococcus aureus
PWY-5695	inosine 5'-phosphate degradation	Male	Staphylococcus epidermidis
PWY-5695	inosine 5'-phosphate degradation	Male	Staphylococcus schweitzeri
PWY-5695	inosine 5'-phosphate degradation	Male	Staphylococcus succinus
PWY-5695	inosine 5'-phosphate degradation	Male	Staphylococcus xylosus
PWY-5695	inosine 5'-phosphate degradation	Male	Streptococcus oralis
PWY-5695	inosine 5'-phosphate degradation	Male	Streptococcus pneumoniae
PWY-5695	inosine 5'-phosphate degradation	Male	Streptomyces albidoflavus
PWY-5695	inosine 5'-phosphate degradation	Male	Streptomyces koyangensis
PWY-5695	inosine 5'-phosphate degradation	Male	Suttonella indologenes
PWY-5981	CDP-diacylglycerol biosynthesis III	Male	Haemophilus aegyptius
PWY-5981	CDP-diacylglycerol biosynthesis III	Male	Haemophilus haemolyticus
PWY-5981	CDP-diacylglycerol biosynthesis III	Male	Haemophilus influenzae
PWY-5981	CDP-diacylglycerol biosynthesis III	Male	Haemophilus sp C1
PWY-5981	CDP-diacylglycerol biosynthesis III	Male	Klebsiella pneumoniae
PWY-5981	CDP-diacylglycerol biosynthesis III	Male	Serratia grimesii
PWY-5981	CDP-diacylglycerol biosynthesis III	Male	Staphylococcus aureus
PWY-5981	CDP-diacylglycerol biosynthesis III	Male	Staphylococcus epidermidis
PWY-5981	CDP-diacylglycerol biosynthesis III	Male	Staphylococcus xylosus
PWY-5981	CDP-diacylglycerol biosynthesis III	Male	Streptococcus mitis
PWY-5981	CDP-diacylglycerol biosynthesis III	Male	Streptococcus oralis
PWY-6121	5-aminoimidazole ribonucleotide biosynthesis I	Male	Acetobacter orientalis
PWY-6121	5-aminoimidazole ribonucleotide biosynthesis I	Male	Acinetobacter junii
PWY-6121	5-aminoimidazole ribonucleotide biosynthesis I	Male	Aerococcus christensenii
PWY-6121	5-aminoimidazole ribonucleotide biosynthesis I	Male	Anaerococcus prevotii
PWY-6121	5-aminoimidazole ribonucleotide biosynthesis I	Male	Arthrobacter woluwensis
PWY-6121	5-aminoimidazole ribonucleotide biosynthesis I	Male	Atopobium vaginae
PWY-6121	5-aminoimidazole ribonucleotide biosynthesis I	Male	Bifidobacterium adolescentis
PWY-6121	5-aminoimidazole ribonucleotide biosynthesis I	Male	Bifidobacterium bifidum
PWY-6121	5-aminoimidazole ribonucleotide biosynthesis I	Male	Bifidobacterium breve
PWY-6121	5-aminoimidazole ribonucleotide biosynthesis I	Male	Bifidobacterium catenulatum
PWY-6121	5-aminoimidazole ribonucleotide biosynthesis I	Male	Bifidobacterium longum
PWY-6121	5-aminoimidazole ribonucleotide biosynthesis I	Male	Bifidobacterium mongoliense
PWY-6121	5-aminoimidazole ribonucleotide biosynthesis I	Male	Coriobacteriales bacterium DNF00809
PWY-6121	5-aminoimidazole ribonucleotide biosynthesis I	Male	Corynebacterium accolens
PWY-6121	5-aminoimidazole ribonucleotide biosynthesis I	Male	Corynebacterium amycolatum
PWY-6121	5-aminoimidazole ribonucleotide biosynthesis I	Male	Corynebacterium jeikeium
PWY-6121	5-aminoimidazole ribonucleotide biosynthesis I	Male	Corynebacterium mastitidis
PWY-6121	5-aminoimidazole ribonucleotide biosynthesis I	Male	Corynebacterium pseudodiphtheriticum
PWY-6121	5-aminoimidazole ribonucleotide biosynthesis I	Male	Corynebacterium pseudogenitalium
PWY-6121	5-aminoimidazole ribonucleotide biosynthesis I	Male	Corynebacterium tuberculostearicum
PWY-6121	5-aminoimidazole ribonucleotide biosynthesis I	Male	Cutibacterium acnes
PWY-6121	5-aminoimidazole ribonucleotide biosynthesis I	Male	Cutibacterium avidum
PWY-6121	5-aminoimidazole ribonucleotide biosynthesis I	Male	Cutibacterium granulosum
PWY-6121	5-aminoimidazole ribonucleotide biosynthesis I	Male	Elizabethkingia bruuniana
PWY-6121	5-aminoimidazole ribonucleotide biosynthesis I	Male	Ewingella americana
PWY-6121	5-aminoimidazole ribonucleotide biosynthesis I	Male	Gardnerella vaginalis
PWY-6121	5-aminoimidazole ribonucleotide biosynthesis I	Male	Gemmiger formicilis
PWY-6121	5-aminoimidazole ribonucleotide biosynthesis I	Male	Haemophilus influenzae
PWY-6121	5-aminoimidazole ribonucleotide biosynthesis I	Male	Holdemanella biformis
PWY-6121	5-aminoimidazole ribonucleotide biosynthesis I	Male	Klebsiella pneumoniae
PWY-6121	5-aminoimidazole ribonucleotide biosynthesis I	Male	Lactobacillus ruminis
PWY-6121	5-aminoimidazole ribonucleotide biosynthesis I	Male	Lactococcus garvieae
PWY-6121	5-aminoimidazole ribonucleotide biosynthesis I	Male	Lactococcus lactis
PWY-6121	5-aminoimidazole ribonucleotide biosynthesis I	Male	Leuconostoc pseudomesenteroides
PWY-6121	5-aminoimidazole ribonucleotide biosynthesis I	Male	Microbacterium hydrocarbonoxydans
PWY-6121	5-aminoimidazole ribonucleotide biosynthesis I	Male	Mobiluncus curtisii
PWY-6121	5-aminoimidazole ribonucleotide biosynthesis I	Male	Moraxella caprae
PWY-6121	5-aminoimidazole ribonucleotide biosynthesis I	Male	Moraxella catarrhalis
PWY-6121	5-aminoimidazole ribonucleotide biosynthesis I	Male	Moraxella lacunata
PWY-6121	5-aminoimidazole ribonucleotide biosynthesis I	Male	Moraxella nonliquefaciens
PWY-6121	5-aminoimidazole ribonucleotide biosynthesis I	Male	Neisseria flavescens
PWY-6121	5-aminoimidazole ribonucleotide biosynthesis I	Male	Neisseria subflava
PWY-6121	5-aminoimidazole ribonucleotide biosynthesis I	Male	Ochrobactrum pseudogrignonense
PWY-6121	5-aminoimidazole ribonucleotide biosynthesis I	Male	Pantoea agglomerans
PWY-6121	5-aminoimidazole ribonucleotide biosynthesis I	Male	Pantoea sesami
PWY-6121	5-aminoimidazole ribonucleotide biosynthesis I	Male	Pantoea vagans
PWY-6121	5-aminoimidazole ribonucleotide biosynthesis I	Male	Peptoniphilus lacrimalis
PWY-6121	5-aminoimidazole ribonucleotide biosynthesis I	Male	Prevotella timonensis
PWY-6121	5-aminoimidazole ribonucleotide biosynthesis I	Male	Propionibacterium namnetense
PWY-6121	5-aminoimidazole ribonucleotide biosynthesis I	Male	Rothia mucilaginosa
PWY-6121	5-aminoimidazole ribonucleotide biosynthesis I	Male	Serratia grimesii
PWY-6121	5-aminoimidazole ribonucleotide biosynthesis I	Male	Staphylococcus aureus
PWY-6121	5-aminoimidazole ribonucleotide biosynthesis I	Male	Staphylococcus epidermidis
PWY-6121	5-aminoimidazole ribonucleotide biosynthesis I	Male	Staphylococcus equorum
PWY-6121	5-aminoimidazole ribonucleotide biosynthesis I	Male	Staphylococcus hominis
PWY-6121	5-aminoimidazole ribonucleotide biosynthesis I	Male	Staphylococcus pettenkoferi
PWY-6121	5-aminoimidazole ribonucleotide biosynthesis I	Male	Staphylococcus saprophyticus
PWY-6121	5-aminoimidazole ribonucleotide biosynthesis I	Male	Staphylococcus schweitzeri
PWY-6121	5-aminoimidazole ribonucleotide biosynthesis I	Male	Staphylococcus xylosus
PWY-6121	5-aminoimidazole ribonucleotide biosynthesis I	Male	Stenotrophomonas maltophilia
PWY-6121	5-aminoimidazole ribonucleotide biosynthesis I	Male	Streptococcus anginosus group
PWY-6121	5-aminoimidazole ribonucleotide biosynthesis I	Male	Streptococcus cristatus
PWY-6121	5-aminoimidazole ribonucleotide biosynthesis I	Male	Streptococcus equinus
PWY-6121	5-aminoimidazole ribonucleotide biosynthesis I	Male	Streptococcus gordonii
PWY-6121	5-aminoimidazole ribonucleotide biosynthesis I	Male	Streptococcus mitis
PWY-6121	5-aminoimidazole ribonucleotide biosynthesis I	Male	Streptococcus pneumoniae
PWY-6121	5-aminoimidazole ribonucleotide biosynthesis I	Male	Streptococcus pseudopneumoniae
PWY-6121	5-aminoimidazole ribonucleotide biosynthesis I	Male	Streptococcus salivarius
PWY-6121	5-aminoimidazole ribonucleotide biosynthesis I	Male	Streptococcus viridans
PWY-6121	5-aminoimidazole ribonucleotide biosynthesis I	Male	Streptomyces albidoflavus
PWY-6121	5-aminoimidazole ribonucleotide biosynthesis I	Male	Streptomyces albus
PWY-6121	5-aminoimidazole ribonucleotide biosynthesis I	Male	Streptomyces koyangensis
PWY-6121	5-aminoimidazole ribonucleotide biosynthesis I	Male	Streptomyces wadayamensis
PWY-6121	5-aminoimidazole ribonucleotide biosynthesis I	Male	Suttonella indologenes
PWY-6121	5-aminoimidazole ribonucleotide biosynthesis I	Male	Veillonellaceae bacterium DNF00626
PWY-6122	5-aminoimidazole ribonucleotide biosynthesis II	Male	Acetobacter orientalis
PWY-6122	5-aminoimidazole ribonucleotide biosynthesis II	Male	Acinetobacter junii
PWY-6122	5-aminoimidazole ribonucleotide biosynthesis II	Male	Aerococcus christensenii
PWY-6122	5-aminoimidazole ribonucleotide biosynthesis II	Male	Anaerococcus prevotii
PWY-6122	5-aminoimidazole ribonucleotide biosynthesis II	Male	Arthrobacter woluwensis
PWY-6122	5-aminoimidazole ribonucleotide biosynthesis II	Male	Atopobium vaginae
PWY-6122	5-aminoimidazole ribonucleotide biosynthesis II	Male	Bacillus cereus group
PWY-6122	5-aminoimidazole ribonucleotide biosynthesis II	Male	Bifidobacterium adolescentis
PWY-6122	5-aminoimidazole ribonucleotide biosynthesis II	Male	Bifidobacterium bifidum
PWY-6122	5-aminoimidazole ribonucleotide biosynthesis II	Male	Bifidobacterium breve
PWY-6122	5-aminoimidazole ribonucleotide biosynthesis II	Male	Bifidobacterium catenulatum
PWY-6122	5-aminoimidazole ribonucleotide biosynthesis II	Male	Bifidobacterium longum
PWY-6122	5-aminoimidazole ribonucleotide biosynthesis II	Male	Bifidobacterium mongoliense
PWY-6122	5-aminoimidazole ribonucleotide biosynthesis II	Male	Blautia sp CAG 52
PWY-6122	5-aminoimidazole ribonucleotide biosynthesis II	Male	Coriobacteriales bacterium DNF00809
PWY-6122	5-aminoimidazole ribonucleotide biosynthesis II	Male	Corynebacterium accolens
PWY-6122	5-aminoimidazole ribonucleotide biosynthesis II	Male	Corynebacterium amycolatum
PWY-6122	5-aminoimidazole ribonucleotide biosynthesis II	Male	Corynebacterium jeikeium
PWY-6122	5-aminoimidazole ribonucleotide biosynthesis II	Male	Corynebacterium mastitidis
PWY-6122	5-aminoimidazole ribonucleotide biosynthesis II	Male	Corynebacterium pseudodiphtheriticum
PWY-6122	5-aminoimidazole ribonucleotide biosynthesis II	Male	Corynebacterium pseudogenitalium
PWY-6122	5-aminoimidazole ribonucleotide biosynthesis II	Male	Corynebacterium tuberculostearicum
PWY-6122	5-aminoimidazole ribonucleotide biosynthesis II	Male	Cutibacterium acnes
PWY-6122	5-aminoimidazole ribonucleotide biosynthesis II	Male	Cutibacterium avidum
PWY-6122	5-aminoimidazole ribonucleotide biosynthesis II	Male	Cutibacterium granulosum
PWY-6122	5-aminoimidazole ribonucleotide biosynthesis II	Male	Dialister micraerophilus
PWY-6122	5-aminoimidazole ribonucleotide biosynthesis II	Male	Elizabethkingia bruuniana
PWY-6122	5-aminoimidazole ribonucleotide biosynthesis II	Male	Ewingella americana
PWY-6122	5-aminoimidazole ribonucleotide biosynthesis II	Male	Gardnerella vaginalis
PWY-6122	5-aminoimidazole ribonucleotide biosynthesis II	Male	Gemmiger formicilis
PWY-6122	5-aminoimidazole ribonucleotide biosynthesis II	Male	Haemophilus aegyptius
PWY-6122	5-aminoimidazole ribonucleotide biosynthesis II	Male	Haemophilus influenzae
PWY-6122	5-aminoimidazole ribonucleotide biosynthesis II	Male	Holdemanella biformis
PWY-6122	5-aminoimidazole ribonucleotide biosynthesis II	Male	Klebsiella pneumoniae
PWY-6122	5-aminoimidazole ribonucleotide biosynthesis II	Male	Kocuria palustris
PWY-6122	5-aminoimidazole ribonucleotide biosynthesis II	Male	Lactobacillus ruminis
PWY-6122	5-aminoimidazole ribonucleotide biosynthesis II	Male	Lactococcus garvieae
PWY-6122	5-aminoimidazole ribonucleotide biosynthesis II	Male	Lactococcus lactis
PWY-6122	5-aminoimidazole ribonucleotide biosynthesis II	Male	Leuconostoc pseudomesenteroides
PWY-6122	5-aminoimidazole ribonucleotide biosynthesis II	Male	Microbacterium hydrocarbonoxydans
PWY-6122	5-aminoimidazole ribonucleotide biosynthesis II	Male	Mobiluncus curtisii
PWY-6122	5-aminoimidazole ribonucleotide biosynthesis II	Male	Moraxella lacunata
PWY-6122	5-aminoimidazole ribonucleotide biosynthesis II	Male	Moraxella lincolnii
PWY-6122	5-aminoimidazole ribonucleotide biosynthesis II	Male	Moraxella nonliquefaciens
PWY-6122	5-aminoimidazole ribonucleotide biosynthesis II	Male	Neisseria flavescens
PWY-6122	5-aminoimidazole ribonucleotide biosynthesis II	Male	Neisseria subflava
PWY-6122	5-aminoimidazole ribonucleotide biosynthesis II	Male	Ochrobactrum pseudogrignonense
PWY-6122	5-aminoimidazole ribonucleotide biosynthesis II	Male	Pantoea agglomerans
PWY-6122	5-aminoimidazole ribonucleotide biosynthesis II	Male	Pantoea sesami
PWY-6122	5-aminoimidazole ribonucleotide biosynthesis II	Male	Pantoea vagans
PWY-6122	5-aminoimidazole ribonucleotide biosynthesis II	Male	Peptoniphilus lacrimalis
PWY-6122	5-aminoimidazole ribonucleotide biosynthesis II	Male	Porphyromonas uenonis
PWY-6122	5-aminoimidazole ribonucleotide biosynthesis II	Male	Prevotella timonensis
PWY-6122	5-aminoimidazole ribonucleotide biosynthesis II	Male	Propionibacterium namnetense
PWY-6122	5-aminoimidazole ribonucleotide biosynthesis II	Male	Rhodococcus rhodochrous
PWY-6122	5-aminoimidazole ribonucleotide biosynthesis II	Male	Rothia mucilaginosa
PWY-6122	5-aminoimidazole ribonucleotide biosynthesis II	Male	Serratia grimesii
PWY-6122	5-aminoimidazole ribonucleotide biosynthesis II	Male	Staphylococcus aureus
PWY-6122	5-aminoimidazole ribonucleotide biosynthesis II	Male	Staphylococcus epidermidis
PWY-6122	5-aminoimidazole ribonucleotide biosynthesis II	Male	Staphylococcus equorum
PWY-6122	5-aminoimidazole ribonucleotide biosynthesis II	Male	Staphylococcus hominis
PWY-6122	5-aminoimidazole ribonucleotide biosynthesis II	Male	Staphylococcus pettenkoferi
PWY-6122	5-aminoimidazole ribonucleotide biosynthesis II	Male	Staphylococcus saprophyticus
PWY-6122	5-aminoimidazole ribonucleotide biosynthesis II	Male	Staphylococcus schweitzeri
PWY-6122	5-aminoimidazole ribonucleotide biosynthesis II	Male	Staphylococcus xylosus
PWY-6122	5-aminoimidazole ribonucleotide biosynthesis II	Male	Stenotrophomonas maltophilia
PWY-6122	5-aminoimidazole ribonucleotide biosynthesis II	Male	Streptococcus anginosus group
PWY-6122	5-aminoimidazole ribonucleotide biosynthesis II	Male	Streptococcus cristatus
PWY-6122	5-aminoimidazole ribonucleotide biosynthesis II	Male	Streptococcus equinus
PWY-6122	5-aminoimidazole ribonucleotide biosynthesis II	Male	Streptococcus gordonii
PWY-6122	5-aminoimidazole ribonucleotide biosynthesis II	Male	Streptococcus infantarius
PWY-6122	5-aminoimidazole ribonucleotide biosynthesis II	Male	Streptococcus lutetiensis
PWY-6122	5-aminoimidazole ribonucleotide biosynthesis II	Male	Streptococcus mitis
PWY-6122	5-aminoimidazole ribonucleotide biosynthesis II	Male	Streptococcus pneumoniae
PWY-6122	5-aminoimidazole ribonucleotide biosynthesis II	Male	Streptococcus pseudopneumoniae
PWY-6122	5-aminoimidazole ribonucleotide biosynthesis II	Male	Streptococcus salivarius
PWY-6122	5-aminoimidazole ribonucleotide biosynthesis II	Male	Streptococcus viridans
PWY-6122	5-aminoimidazole ribonucleotide biosynthesis II	Male	Streptomyces albus
PWY-6122	5-aminoimidazole ribonucleotide biosynthesis II	Male	Streptomyces koyangensis
PWY-6122	5-aminoimidazole ribonucleotide biosynthesis II	Male	Streptomyces wadayamensis
PWY-6122	5-aminoimidazole ribonucleotide biosynthesis II	Male	Suttonella indologenes
PWY-6122	5-aminoimidazole ribonucleotide biosynthesis II	Male	Veillonellaceae bacterium DNF00626
PWY-6123	inosine-5'-phosphate biosynthesis I	Male	Acetobacter orientalis
PWY-6123	inosine-5'-phosphate biosynthesis I	Male	Acinetobacter junii
PWY-6123	inosine-5'-phosphate biosynthesis I	Male	Atopobium vaginae
PWY-6123	inosine-5'-phosphate biosynthesis I	Male	Bifidobacterium adolescentis
PWY-6123	inosine-5'-phosphate biosynthesis I	Male	Bifidobacterium catenulatum
PWY-6123	inosine-5'-phosphate biosynthesis I	Male	Collinsella sp CAG 289
PWY-6123	inosine-5'-phosphate biosynthesis I	Male	Coriobacteriales bacterium DNF00809
PWY-6123	inosine-5'-phosphate biosynthesis I	Male	Corynebacterium accolens
PWY-6123	inosine-5'-phosphate biosynthesis I	Male	Corynebacterium amycolatum
PWY-6123	inosine-5'-phosphate biosynthesis I	Male	Corynebacterium jeikeium
PWY-6123	inosine-5'-phosphate biosynthesis I	Male	Corynebacterium mastitidis
PWY-6123	inosine-5'-phosphate biosynthesis I	Male	Corynebacterium oculi
PWY-6123	inosine-5'-phosphate biosynthesis I	Male	Corynebacterium pseudodiphtheriticum
PWY-6123	inosine-5'-phosphate biosynthesis I	Male	Corynebacterium pseudogenitalium
PWY-6123	inosine-5'-phosphate biosynthesis I	Male	Corynebacterium tuberculostearicum
PWY-6123	inosine-5'-phosphate biosynthesis I	Male	Cutibacterium acnes
PWY-6123	inosine-5'-phosphate biosynthesis I	Male	Cutibacterium avidum
PWY-6123	inosine-5'-phosphate biosynthesis I	Male	Cutibacterium granulosum
PWY-6123	inosine-5'-phosphate biosynthesis I	Male	Dialister micraerophilus
PWY-6123	inosine-5'-phosphate biosynthesis I	Male	Elizabethkingia bruuniana
PWY-6123	inosine-5'-phosphate biosynthesis I	Male	Gardnerella vaginalis
PWY-6123	inosine-5'-phosphate biosynthesis I	Male	Haemophilus aegyptius
PWY-6123	inosine-5'-phosphate biosynthesis I	Male	Haemophilus haemolyticus
PWY-6123	inosine-5'-phosphate biosynthesis I	Male	Haemophilus influenzae
PWY-6123	inosine-5'-phosphate biosynthesis I	Male	Holdemanella biformis
PWY-6123	inosine-5'-phosphate biosynthesis I	Male	Klebsiella pneumoniae
PWY-6123	inosine-5'-phosphate biosynthesis I	Male	Kocuria palustris
PWY-6123	inosine-5'-phosphate biosynthesis I	Male	Kocuria sp WRN011
PWY-6123	inosine-5'-phosphate biosynthesis I	Male	Lactobacillus ruminis
PWY-6123	inosine-5'-phosphate biosynthesis I	Male	Lactococcus garvieae
PWY-6123	inosine-5'-phosphate biosynthesis I	Male	Mobiluncus curtisii
PWY-6123	inosine-5'-phosphate biosynthesis I	Male	Moraxella catarrhalis
PWY-6123	inosine-5'-phosphate biosynthesis I	Male	Moraxella lacunata
PWY-6123	inosine-5'-phosphate biosynthesis I	Male	Moraxella lincolnii
PWY-6123	inosine-5'-phosphate biosynthesis I	Male	Moraxella nonliquefaciens
PWY-6123	inosine-5'-phosphate biosynthesis I	Male	Neisseria flavescens
PWY-6123	inosine-5'-phosphate biosynthesis I	Male	Neisseria meningitidis
PWY-6123	inosine-5'-phosphate biosynthesis I	Male	Neisseria subflava
PWY-6123	inosine-5'-phosphate biosynthesis I	Male	Ochrobactrum pseudogrignonense
PWY-6123	inosine-5'-phosphate biosynthesis I	Male	Pantoea agglomerans
PWY-6123	inosine-5'-phosphate biosynthesis I	Male	Pantoea vagans
PWY-6123	inosine-5'-phosphate biosynthesis I	Male	Peptoniphilus lacrimalis
PWY-6123	inosine-5'-phosphate biosynthesis I	Male	Porphyromonas uenonis
PWY-6123	inosine-5'-phosphate biosynthesis I	Male	Pseudomonas sp NS1 2017
PWY-6123	inosine-5'-phosphate biosynthesis I	Male	Rothia mucilaginosa
PWY-6123	inosine-5'-phosphate biosynthesis I	Male	Staphylococcus aureus
PWY-6123	inosine-5'-phosphate biosynthesis I	Male	Staphylococcus epidermidis
PWY-6123	inosine-5'-phosphate biosynthesis I	Male	Staphylococcus hominis
PWY-6123	inosine-5'-phosphate biosynthesis I	Male	Staphylococcus pettenkoferi
PWY-6123	inosine-5'-phosphate biosynthesis I	Male	Staphylococcus succinus
PWY-6123	inosine-5'-phosphate biosynthesis I	Male	Staphylococcus xylosus
PWY-6123	inosine-5'-phosphate biosynthesis I	Male	Streptococcus cristatus
PWY-6123	inosine-5'-phosphate biosynthesis I	Male	Streptococcus equinus
PWY-6123	inosine-5'-phosphate biosynthesis I	Male	Streptococcus gordonii
PWY-6123	inosine-5'-phosphate biosynthesis I	Male	Streptococcus infantarius
PWY-6123	inosine-5'-phosphate biosynthesis I	Male	Streptococcus lutetiensis
PWY-6123	inosine-5'-phosphate biosynthesis I	Male	Streptococcus mitis
PWY-6123	inosine-5'-phosphate biosynthesis I	Male	Streptococcus oralis
PWY-6123	inosine-5'-phosphate biosynthesis I	Male	Streptococcus pneumoniae
PWY-6123	inosine-5'-phosphate biosynthesis I	Male	Streptococcus pseudopneumoniae
PWY-6123	inosine-5'-phosphate biosynthesis I	Male	Streptococcus salivarius
PWY-6123	inosine-5'-phosphate biosynthesis I	Male	Streptomyces albidoflavus
PWY-6123	inosine-5'-phosphate biosynthesis I	Male	Streptomyces albus
PWY-6123	inosine-5'-phosphate biosynthesis I	Male	Streptomyces koyangensis
PWY-6123	inosine-5'-phosphate biosynthesis I	Male	Suttonella indologenes
PWY-6123	inosine-5'-phosphate biosynthesis I	Male	Veillonellaceae bacterium DNF00626
PWY-6124	inosine-5'-phosphate biosynthesis II	Male	Acetobacter orientalis
PWY-6124	inosine-5'-phosphate biosynthesis II	Male	Acinetobacter junii
PWY-6124	inosine-5'-phosphate biosynthesis II	Male	Atopobium vaginae
PWY-6124	inosine-5'-phosphate biosynthesis II	Male	Bifidobacterium adolescentis
PWY-6124	inosine-5'-phosphate biosynthesis II	Male	Bifidobacterium catenulatum
PWY-6124	inosine-5'-phosphate biosynthesis II	Male	Collinsella sp CAG 289
PWY-6124	inosine-5'-phosphate biosynthesis II	Male	Coriobacteriales bacterium DNF00809
PWY-6124	inosine-5'-phosphate biosynthesis II	Male	Corynebacterium accolens
PWY-6124	inosine-5'-phosphate biosynthesis II	Male	Corynebacterium amycolatum
PWY-6124	inosine-5'-phosphate biosynthesis II	Male	Corynebacterium jeikeium
PWY-6124	inosine-5'-phosphate biosynthesis II	Male	Corynebacterium mastitidis
PWY-6124	inosine-5'-phosphate biosynthesis II	Male	Corynebacterium oculi
PWY-6124	inosine-5'-phosphate biosynthesis II	Male	Corynebacterium pseudogenitalium
PWY-6124	inosine-5'-phosphate biosynthesis II	Male	Corynebacterium tuberculostearicum
PWY-6124	inosine-5'-phosphate biosynthesis II	Male	Cutibacterium acnes
PWY-6124	inosine-5'-phosphate biosynthesis II	Male	Cutibacterium granulosum
PWY-6124	inosine-5'-phosphate biosynthesis II	Male	Dialister micraerophilus
PWY-6124	inosine-5'-phosphate biosynthesis II	Male	Elizabethkingia bruuniana
PWY-6124	inosine-5'-phosphate biosynthesis II	Male	Ewingella americana
PWY-6124	inosine-5'-phosphate biosynthesis II	Male	Gardnerella vaginalis
PWY-6124	inosine-5'-phosphate biosynthesis II	Male	Haemophilus aegyptius
PWY-6124	inosine-5'-phosphate biosynthesis II	Male	Haemophilus haemolyticus
PWY-6124	inosine-5'-phosphate biosynthesis II	Male	Haemophilus influenzae
PWY-6124	inosine-5'-phosphate biosynthesis II	Male	Haemophilus sp C1
PWY-6124	inosine-5'-phosphate biosynthesis II	Male	Holdemanella biformis
PWY-6124	inosine-5'-phosphate biosynthesis II	Male	Klebsiella pneumoniae
PWY-6124	inosine-5'-phosphate biosynthesis II	Male	Lactococcus garvieae
PWY-6124	inosine-5'-phosphate biosynthesis II	Male	Mobiluncus curtisii
PWY-6124	inosine-5'-phosphate biosynthesis II	Male	Moraxella catarrhalis
PWY-6124	inosine-5'-phosphate biosynthesis II	Male	Moraxella lincolnii
PWY-6124	inosine-5'-phosphate biosynthesis II	Male	Moraxella nonliquefaciens
PWY-6124	inosine-5'-phosphate biosynthesis II	Male	Neisseria flavescens
PWY-6124	inosine-5'-phosphate biosynthesis II	Male	Neisseria meningitidis
PWY-6124	inosine-5'-phosphate biosynthesis II	Male	Neisseria subflava
PWY-6124	inosine-5'-phosphate biosynthesis II	Male	Pantoea agglomerans
PWY-6124	inosine-5'-phosphate biosynthesis II	Male	Peptoniphilus lacrimalis
PWY-6124	inosine-5'-phosphate biosynthesis II	Male	Porphyromonas uenonis
PWY-6124	inosine-5'-phosphate biosynthesis II	Male	Pseudomonas fluorescens group
PWY-6124	inosine-5'-phosphate biosynthesis II	Male	Rothia dentocariosa
PWY-6124	inosine-5'-phosphate biosynthesis II	Male	Rothia mucilaginosa
PWY-6124	inosine-5'-phosphate biosynthesis II	Male	Staphylococcus aureus
PWY-6124	inosine-5'-phosphate biosynthesis II	Male	Staphylococcus epidermidis
PWY-6124	inosine-5'-phosphate biosynthesis II	Male	Staphylococcus hominis
PWY-6124	inosine-5'-phosphate biosynthesis II	Male	Staphylococcus pettenkoferi
PWY-6124	inosine-5'-phosphate biosynthesis II	Male	Staphylococcus succinus
PWY-6124	inosine-5'-phosphate biosynthesis II	Male	Staphylococcus xylosus
PWY-6124	inosine-5'-phosphate biosynthesis II	Male	Streptococcus cristatus
PWY-6124	inosine-5'-phosphate biosynthesis II	Male	Streptococcus equinus
PWY-6124	inosine-5'-phosphate biosynthesis II	Male	Streptococcus gordonii
PWY-6124	inosine-5'-phosphate biosynthesis II	Male	Streptococcus infantarius
PWY-6124	inosine-5'-phosphate biosynthesis II	Male	Streptococcus mitis
PWY-6124	inosine-5'-phosphate biosynthesis II	Male	Streptococcus oralis
PWY-6124	inosine-5'-phosphate biosynthesis II	Male	Streptococcus pseudopneumoniae
PWY-6124	inosine-5'-phosphate biosynthesis II	Male	Streptococcus salivarius
PWY-6124	inosine-5'-phosphate biosynthesis II	Male	Streptomyces albidoflavus
PWY-6124	inosine-5'-phosphate biosynthesis II	Male	Streptomyces albus
PWY-6124	inosine-5'-phosphate biosynthesis II	Male	Streptomyces koyangensis
PWY-6124	inosine-5'-phosphate biosynthesis II	Male	Suttonella indologenes
PWY-6124	inosine-5'-phosphate biosynthesis II	Male	Veillonella dispar
PWY-6124	inosine-5'-phosphate biosynthesis II	Male	Veillonella infantium
PWY-6124	inosine-5'-phosphate biosynthesis II	Male	Veillonella rogosae
PWY-6124	inosine-5'-phosphate biosynthesis II	Male	Veillonellaceae bacterium DNF00626
PWY-6125	superpathway of guanosine nucleotides de novo biosynthesis II	Male	Acetobacter orientalis
PWY-6125	superpathway of guanosine nucleotides de novo biosynthesis II	Male	Acinetobacter junii
PWY-6125	superpathway of guanosine nucleotides de novo biosynthesis II	Male	Corynebacterium accolens
PWY-6125	superpathway of guanosine nucleotides de novo biosynthesis II	Male	Corynebacterium amycolatum
PWY-6125	superpathway of guanosine nucleotides de novo biosynthesis II	Male	Corynebacterium jeikeium
PWY-6125	superpathway of guanosine nucleotides de novo biosynthesis II	Male	Corynebacterium mastitidis
PWY-6125	superpathway of guanosine nucleotides de novo biosynthesis II	Male	Corynebacterium pseudodiphtheriticum
PWY-6125	superpathway of guanosine nucleotides de novo biosynthesis II	Male	Cutibacterium acnes
PWY-6125	superpathway of guanosine nucleotides de novo biosynthesis II	Male	Cutibacterium avidum
PWY-6125	superpathway of guanosine nucleotides de novo biosynthesis II	Male	Elizabethkingia bruuniana
PWY-6125	superpathway of guanosine nucleotides de novo biosynthesis II	Male	Haemophilus aegyptius
PWY-6125	superpathway of guanosine nucleotides de novo biosynthesis II	Male	Haemophilus haemolyticus
PWY-6125	superpathway of guanosine nucleotides de novo biosynthesis II	Male	Haemophilus influenzae
PWY-6125	superpathway of guanosine nucleotides de novo biosynthesis II	Male	Haemophilus sp C1
PWY-6125	superpathway of guanosine nucleotides de novo biosynthesis II	Male	Klebsiella pneumoniae
PWY-6125	superpathway of guanosine nucleotides de novo biosynthesis II	Male	Kocuria palustris
PWY-6125	superpathway of guanosine nucleotides de novo biosynthesis II	Male	Lactococcus garvieae
PWY-6125	superpathway of guanosine nucleotides de novo biosynthesis II	Male	Leuconostoc pseudomesenteroides
PWY-6125	superpathway of guanosine nucleotides de novo biosynthesis II	Male	Mobiluncus curtisii
PWY-6125	superpathway of guanosine nucleotides de novo biosynthesis II	Male	Moraxella catarrhalis
PWY-6125	superpathway of guanosine nucleotides de novo biosynthesis II	Male	Moraxella nonliquefaciens
PWY-6125	superpathway of guanosine nucleotides de novo biosynthesis II	Male	Neisseria subflava
PWY-6125	superpathway of guanosine nucleotides de novo biosynthesis II	Male	Ochrobactrum pseudogrignonense
PWY-6125	superpathway of guanosine nucleotides de novo biosynthesis II	Male	Pantoea vagans
PWY-6125	superpathway of guanosine nucleotides de novo biosynthesis II	Male	Rothia mucilaginosa
PWY-6125	superpathway of guanosine nucleotides de novo biosynthesis II	Male	Staphylococcus aureus
PWY-6125	superpathway of guanosine nucleotides de novo biosynthesis II	Male	Staphylococcus epidermidis
PWY-6125	superpathway of guanosine nucleotides de novo biosynthesis II	Male	Staphylococcus equorum
PWY-6125	superpathway of guanosine nucleotides de novo biosynthesis II	Male	Staphylococcus hominis
PWY-6125	superpathway of guanosine nucleotides de novo biosynthesis II	Male	Staphylococcus schweitzeri
PWY-6125	superpathway of guanosine nucleotides de novo biosynthesis II	Male	Staphylococcus xylosus
PWY-6125	superpathway of guanosine nucleotides de novo biosynthesis II	Male	Streptococcus mitis
PWY-6125	superpathway of guanosine nucleotides de novo biosynthesis II	Male	Streptococcus oralis
PWY-6125	superpathway of guanosine nucleotides de novo biosynthesis II	Male	Streptococcus pneumoniae
PWY-6125	superpathway of guanosine nucleotides de novo biosynthesis II	Male	Streptomyces albidoflavus
PWY-6125	superpathway of guanosine nucleotides de novo biosynthesis II	Male	Streptomyces albus
PWY-6125	superpathway of guanosine nucleotides de novo biosynthesis II	Male	Streptomyces wadayamensis
PWY-6125	superpathway of guanosine nucleotides de novo biosynthesis II	Male	Suttonella indologenes
PWY-6125	superpathway of guanosine nucleotides de novo biosynthesis II	Male	Veillonella montpellierensis
PWY-6125	superpathway of guanosine nucleotides de novo biosynthesis II	Male	Veillonella rogosae
PWY-6126	superpathway of adenosine nucleotides de novo biosynthesis II	Male	Acetobacter orientalis
PWY-6126	superpathway of adenosine nucleotides de novo biosynthesis II	Male	Acinetobacter junii
PWY-6126	superpathway of adenosine nucleotides de novo biosynthesis II	Male	Coriobacteriales bacterium DNF00809
PWY-6126	superpathway of adenosine nucleotides de novo biosynthesis II	Male	Corynebacterium accolens
PWY-6126	superpathway of adenosine nucleotides de novo biosynthesis II	Male	Corynebacterium amycolatum
PWY-6126	superpathway of adenosine nucleotides de novo biosynthesis II	Male	Corynebacterium jeikeium
PWY-6126	superpathway of adenosine nucleotides de novo biosynthesis II	Male	Corynebacterium mastitidis
PWY-6126	superpathway of adenosine nucleotides de novo biosynthesis II	Male	Corynebacterium pseudogenitalium
PWY-6126	superpathway of adenosine nucleotides de novo biosynthesis II	Male	Cutibacterium acnes
PWY-6126	superpathway of adenosine nucleotides de novo biosynthesis II	Male	Cutibacterium avidum
PWY-6126	superpathway of adenosine nucleotides de novo biosynthesis II	Male	Elizabethkingia bruuniana
PWY-6126	superpathway of adenosine nucleotides de novo biosynthesis II	Male	Haemophilus aegyptius
PWY-6126	superpathway of adenosine nucleotides de novo biosynthesis II	Male	Haemophilus haemolyticus
PWY-6126	superpathway of adenosine nucleotides de novo biosynthesis II	Male	Haemophilus influenzae
PWY-6126	superpathway of adenosine nucleotides de novo biosynthesis II	Male	Haemophilus sp C1
PWY-6126	superpathway of adenosine nucleotides de novo biosynthesis II	Male	Klebsiella pneumoniae
PWY-6126	superpathway of adenosine nucleotides de novo biosynthesis II	Male	Kocuria rhizophila
PWY-6126	superpathway of adenosine nucleotides de novo biosynthesis II	Male	Kocuria sp WRN011
PWY-6126	superpathway of adenosine nucleotides de novo biosynthesis II	Male	Lactococcus garvieae
PWY-6126	superpathway of adenosine nucleotides de novo biosynthesis II	Male	Leuconostoc pseudomesenteroides
PWY-6126	superpathway of adenosine nucleotides de novo biosynthesis II	Male	Mobiluncus curtisii
PWY-6126	superpathway of adenosine nucleotides de novo biosynthesis II	Male	Moraxella catarrhalis
PWY-6126	superpathway of adenosine nucleotides de novo biosynthesis II	Male	Moraxella nonliquefaciens
PWY-6126	superpathway of adenosine nucleotides de novo biosynthesis II	Male	Neisseria subflava
PWY-6126	superpathway of adenosine nucleotides de novo biosynthesis II	Male	Pantoea agglomerans
PWY-6126	superpathway of adenosine nucleotides de novo biosynthesis II	Male	Pantoea vagans
PWY-6126	superpathway of adenosine nucleotides de novo biosynthesis II	Male	Rothia mucilaginosa
PWY-6126	superpathway of adenosine nucleotides de novo biosynthesis II	Male	Staphylococcus aureus
PWY-6126	superpathway of adenosine nucleotides de novo biosynthesis II	Male	Staphylococcus epidermidis
PWY-6126	superpathway of adenosine nucleotides de novo biosynthesis II	Male	Staphylococcus equorum
PWY-6126	superpathway of adenosine nucleotides de novo biosynthesis II	Male	Staphylococcus schweitzeri
PWY-6126	superpathway of adenosine nucleotides de novo biosynthesis II	Male	Staphylococcus xylosus
PWY-6126	superpathway of adenosine nucleotides de novo biosynthesis II	Male	Streptococcus mitis
PWY-6126	superpathway of adenosine nucleotides de novo biosynthesis II	Male	Streptococcus oralis
PWY-6126	superpathway of adenosine nucleotides de novo biosynthesis II	Male	Streptococcus pneumoniae
PWY-6126	superpathway of adenosine nucleotides de novo biosynthesis II	Male	Streptococcus pseudopneumoniae
PWY-6126	superpathway of adenosine nucleotides de novo biosynthesis II	Male	Streptomyces albidoflavus
PWY-6126	superpathway of adenosine nucleotides de novo biosynthesis II	Male	Streptomyces albus
PWY-6126	superpathway of adenosine nucleotides de novo biosynthesis II	Male	Suttonella indologenes
PWY-6126	superpathway of adenosine nucleotides de novo biosynthesis II	Male	Veillonella infantium
PWY-6126	superpathway of adenosine nucleotides de novo biosynthesis II	Male	Veillonella rogosae
PWY-6147	6-hydroxymethyl-dihydropterin diphosphate biosynthesis I	Male	Acinetobacter junii
PWY-6147	6-hydroxymethyl-dihydropterin diphosphate biosynthesis I	Male	Corynebacterium accolens
PWY-6147	6-hydroxymethyl-dihydropterin diphosphate biosynthesis I	Male	Corynebacterium amycolatum
PWY-6147	6-hydroxymethyl-dihydropterin diphosphate biosynthesis I	Male	Corynebacterium jeikeium
PWY-6147	6-hydroxymethyl-dihydropterin diphosphate biosynthesis I	Male	Cutibacterium acnes
PWY-6147	6-hydroxymethyl-dihydropterin diphosphate biosynthesis I	Male	Elizabethkingia bruuniana
PWY-6147	6-hydroxymethyl-dihydropterin diphosphate biosynthesis I	Male	Haemophilus aegyptius
PWY-6147	6-hydroxymethyl-dihydropterin diphosphate biosynthesis I	Male	Haemophilus influenzae
PWY-6147	6-hydroxymethyl-dihydropterin diphosphate biosynthesis I	Male	Klebsiella pneumoniae
PWY-6147	6-hydroxymethyl-dihydropterin diphosphate biosynthesis I	Male	Lactococcus lactis
PWY-6147	6-hydroxymethyl-dihydropterin diphosphate biosynthesis I	Male	Moraxella caprae
PWY-6147	6-hydroxymethyl-dihydropterin diphosphate biosynthesis I	Male	Moraxella lacunata
PWY-6147	6-hydroxymethyl-dihydropterin diphosphate biosynthesis I	Male	Neisseria meningitidis
PWY-6147	6-hydroxymethyl-dihydropterin diphosphate biosynthesis I	Male	Neisseria subflava
PWY-6147	6-hydroxymethyl-dihydropterin diphosphate biosynthesis I	Male	Ochrobactrum pseudogrignonense
PWY-6147	6-hydroxymethyl-dihydropterin diphosphate biosynthesis I	Male	Pantoea vagans
PWY-6147	6-hydroxymethyl-dihydropterin diphosphate biosynthesis I	Male	Prevotella buccalis
PWY-6147	6-hydroxymethyl-dihydropterin diphosphate biosynthesis I	Male	Prevotella timonensis
PWY-6147	6-hydroxymethyl-dihydropterin diphosphate biosynthesis I	Male	Staphylococcus aureus
PWY-6147	6-hydroxymethyl-dihydropterin diphosphate biosynthesis I	Male	Streptococcus pneumoniae
PWY-6147	6-hydroxymethyl-dihydropterin diphosphate biosynthesis I	Male	Streptomyces albidoflavus
PWY-6147	6-hydroxymethyl-dihydropterin diphosphate biosynthesis I	Male	Streptomyces albus
PWY-6147	6-hydroxymethyl-dihydropterin diphosphate biosynthesis I	Male	Streptomyces wadayamensis
PWY-6147	6-hydroxymethyl-dihydropterin diphosphate biosynthesis I	Male	Suttonella indologenes
PWY-6151	S-adenosyl-L-methionine salvage I	Male	Acinetobacter junii
PWY-6151	S-adenosyl-L-methionine salvage I	Male	Atopobium vaginae
PWY-6151	S-adenosyl-L-methionine salvage I	Male	Bacillus cereus group
PWY-6151	S-adenosyl-L-methionine salvage I	Male	Bifidobacterium adolescentis
PWY-6151	S-adenosyl-L-methionine salvage I	Male	Bifidobacterium bifidum
PWY-6151	S-adenosyl-L-methionine salvage I	Male	Bifidobacterium breve
PWY-6151	S-adenosyl-L-methionine salvage I	Male	Bifidobacterium catenulatum
PWY-6151	S-adenosyl-L-methionine salvage I	Male	Bifidobacterium longum
PWY-6151	S-adenosyl-L-methionine salvage I	Male	Collinsella aerofaciens
PWY-6151	S-adenosyl-L-methionine salvage I	Male	Collinsella sp CAG 289
PWY-6151	S-adenosyl-L-methionine salvage I	Male	Coriobacteriales bacterium DNF00809
PWY-6151	S-adenosyl-L-methionine salvage I	Male	Corynebacterium accolens
PWY-6151	S-adenosyl-L-methionine salvage I	Male	Corynebacterium tuberculostearicum
PWY-6151	S-adenosyl-L-methionine salvage I	Male	Cutibacterium acnes
PWY-6151	S-adenosyl-L-methionine salvage I	Male	Cutibacterium avidum
PWY-6151	S-adenosyl-L-methionine salvage I	Male	Cutibacterium granulosum
PWY-6151	S-adenosyl-L-methionine salvage I	Male	Dolosigranulum pigrum
PWY-6151	S-adenosyl-L-methionine salvage I	Male	Elizabethkingia bruuniana
PWY-6151	S-adenosyl-L-methionine salvage I	Male	Ewingella americana
PWY-6151	S-adenosyl-L-methionine salvage I	Male	Gardnerella vaginalis
PWY-6151	S-adenosyl-L-methionine salvage I	Male	Haemophilus aegyptius
PWY-6151	S-adenosyl-L-methionine salvage I	Male	Haemophilus influenzae
PWY-6151	S-adenosyl-L-methionine salvage I	Male	Holdemanella biformis
PWY-6151	S-adenosyl-L-methionine salvage I	Male	Klebsiella aerogenes
PWY-6151	S-adenosyl-L-methionine salvage I	Male	Klebsiella pneumoniae
PWY-6151	S-adenosyl-L-methionine salvage I	Male	Kocuria sp WRN011
PWY-6151	S-adenosyl-L-methionine salvage I	Male	Lactobacillus ruminis
PWY-6151	S-adenosyl-L-methionine salvage I	Male	Lactococcus garvieae
PWY-6151	S-adenosyl-L-methionine salvage I	Male	Lactococcus lactis
PWY-6151	S-adenosyl-L-methionine salvage I	Male	Leuconostoc pseudomesenteroides
PWY-6151	S-adenosyl-L-methionine salvage I	Male	Mobiluncus curtisii
PWY-6151	S-adenosyl-L-methionine salvage I	Male	Neisseria flavescens
PWY-6151	S-adenosyl-L-methionine salvage I	Male	Neisseria meningitidis
PWY-6151	S-adenosyl-L-methionine salvage I	Male	Neisseria subflava
PWY-6151	S-adenosyl-L-methionine salvage I	Male	Pantoea agglomerans
PWY-6151	S-adenosyl-L-methionine salvage I	Male	Pantoea vagans
PWY-6151	S-adenosyl-L-methionine salvage I	Male	Peptoniphilus lacrimalis
PWY-6151	S-adenosyl-L-methionine salvage I	Male	Porphyromonas uenonis
PWY-6151	S-adenosyl-L-methionine salvage I	Male	Rothia mucilaginosa
PWY-6151	S-adenosyl-L-methionine salvage I	Male	Serratia grimesii
PWY-6151	S-adenosyl-L-methionine salvage I	Male	Staphylococcus aureus
PWY-6151	S-adenosyl-L-methionine salvage I	Male	Staphylococcus epidermidis
PWY-6151	S-adenosyl-L-methionine salvage I	Male	Staphylococcus equorum
PWY-6151	S-adenosyl-L-methionine salvage I	Male	Staphylococcus hominis
PWY-6151	S-adenosyl-L-methionine salvage I	Male	Staphylococcus saprophyticus
PWY-6151	S-adenosyl-L-methionine salvage I	Male	Staphylococcus succinus
PWY-6151	S-adenosyl-L-methionine salvage I	Male	Staphylococcus xylosus
PWY-6151	S-adenosyl-L-methionine salvage I	Male	Streptococcus cristatus
PWY-6151	S-adenosyl-L-methionine salvage I	Male	Streptococcus mitis
PWY-6151	S-adenosyl-L-methionine salvage I	Male	Streptococcus oralis
PWY-6151	S-adenosyl-L-methionine salvage I	Male	Streptococcus pseudopneumoniae
PWY-6151	S-adenosyl-L-methionine salvage I	Male	Streptococcus vestibularis
PWY-6151	S-adenosyl-L-methionine salvage I	Male	Suttonella indologenes
PWY-6151	S-adenosyl-L-methionine salvage I	Male	Tissierellia bacterium KA00581
PWY-6163	chorismate biosynthesis from 3-dehydroquinate	Male	Acetobacter orientalis
PWY-6163	chorismate biosynthesis from 3-dehydroquinate	Male	Acinetobacter junii
PWY-6163	chorismate biosynthesis from 3-dehydroquinate	Male	Atopobium vaginae
PWY-6163	chorismate biosynthesis from 3-dehydroquinate	Male	Bifidobacterium adolescentis
PWY-6163	chorismate biosynthesis from 3-dehydroquinate	Male	Bifidobacterium bifidum
PWY-6163	chorismate biosynthesis from 3-dehydroquinate	Male	Bifidobacterium breve
PWY-6163	chorismate biosynthesis from 3-dehydroquinate	Male	Bifidobacterium catenulatum
PWY-6163	chorismate biosynthesis from 3-dehydroquinate	Male	Bifidobacterium longum
PWY-6163	chorismate biosynthesis from 3-dehydroquinate	Male	Coriobacteriales bacterium DNF00809
PWY-6163	chorismate biosynthesis from 3-dehydroquinate	Male	Corynebacterium accolens
PWY-6163	chorismate biosynthesis from 3-dehydroquinate	Male	Corynebacterium amycolatum
PWY-6163	chorismate biosynthesis from 3-dehydroquinate	Male	Corynebacterium jeikeium
PWY-6163	chorismate biosynthesis from 3-dehydroquinate	Male	Corynebacterium mastitidis
PWY-6163	chorismate biosynthesis from 3-dehydroquinate	Male	Cutibacterium acnes
PWY-6163	chorismate biosynthesis from 3-dehydroquinate	Male	Cutibacterium avidum
PWY-6163	chorismate biosynthesis from 3-dehydroquinate	Male	Cutibacterium granulosum
PWY-6163	chorismate biosynthesis from 3-dehydroquinate	Male	Elizabethkingia bruuniana
PWY-6163	chorismate biosynthesis from 3-dehydroquinate	Male	Ewingella americana
PWY-6163	chorismate biosynthesis from 3-dehydroquinate	Male	Gardnerella vaginalis
PWY-6163	chorismate biosynthesis from 3-dehydroquinate	Male	Haemophilus aegyptius
PWY-6163	chorismate biosynthesis from 3-dehydroquinate	Male	Haemophilus haemolyticus
PWY-6163	chorismate biosynthesis from 3-dehydroquinate	Male	Haemophilus influenzae
PWY-6163	chorismate biosynthesis from 3-dehydroquinate	Male	Haemophilus sp C1
PWY-6163	chorismate biosynthesis from 3-dehydroquinate	Male	Holdemanella biformis
PWY-6163	chorismate biosynthesis from 3-dehydroquinate	Male	Klebsiella pneumoniae
PWY-6163	chorismate biosynthesis from 3-dehydroquinate	Male	Kocuria palustris
PWY-6163	chorismate biosynthesis from 3-dehydroquinate	Male	Lactobacillus ruminis
PWY-6163	chorismate biosynthesis from 3-dehydroquinate	Male	Leuconostoc pseudomesenteroides
PWY-6163	chorismate biosynthesis from 3-dehydroquinate	Male	Mobiluncus curtisii
PWY-6163	chorismate biosynthesis from 3-dehydroquinate	Male	Moraxella lacunata
PWY-6163	chorismate biosynthesis from 3-dehydroquinate	Male	Moraxella lincolnii
PWY-6163	chorismate biosynthesis from 3-dehydroquinate	Male	Moraxella nonliquefaciens
PWY-6163	chorismate biosynthesis from 3-dehydroquinate	Male	Neisseria flavescens
PWY-6163	chorismate biosynthesis from 3-dehydroquinate	Male	Neisseria subflava
PWY-6163	chorismate biosynthesis from 3-dehydroquinate	Male	Ochrobactrum pseudogrignonense
PWY-6163	chorismate biosynthesis from 3-dehydroquinate	Male	Pantoea agglomerans
PWY-6163	chorismate biosynthesis from 3-dehydroquinate	Male	Pantoea vagans
PWY-6163	chorismate biosynthesis from 3-dehydroquinate	Male	Prevotella buccalis
PWY-6163	chorismate biosynthesis from 3-dehydroquinate	Male	Prevotella timonensis
PWY-6163	chorismate biosynthesis from 3-dehydroquinate	Male	Rothia mucilaginosa
PWY-6163	chorismate biosynthesis from 3-dehydroquinate	Male	Staphylococcus aureus
PWY-6163	chorismate biosynthesis from 3-dehydroquinate	Male	Staphylococcus epidermidis
PWY-6163	chorismate biosynthesis from 3-dehydroquinate	Male	Staphylococcus equorum
PWY-6163	chorismate biosynthesis from 3-dehydroquinate	Male	Staphylococcus hominis
PWY-6163	chorismate biosynthesis from 3-dehydroquinate	Male	Staphylococcus xylosus
PWY-6163	chorismate biosynthesis from 3-dehydroquinate	Male	Streptococcus mitis
PWY-6163	chorismate biosynthesis from 3-dehydroquinate	Male	Streptococcus oralis
PWY-6163	chorismate biosynthesis from 3-dehydroquinate	Male	Streptococcus pneumoniae
PWY-6163	chorismate biosynthesis from 3-dehydroquinate	Male	Streptococcus pseudopneumoniae
PWY-6163	chorismate biosynthesis from 3-dehydroquinate	Male	Streptomyces albidoflavus
PWY-6163	chorismate biosynthesis from 3-dehydroquinate	Male	Streptomyces albus
PWY-6163	chorismate biosynthesis from 3-dehydroquinate	Male	Streptomyces wadayamensis
PWY-6163	chorismate biosynthesis from 3-dehydroquinate	Male	Suttonella indologenes
PWY-621	sucrose degradation III (sucrose invertase)	Male	Bifidobacterium bifidum
PWY-621	sucrose degradation III (sucrose invertase)	Male	Bifidobacterium breve
PWY-621	sucrose degradation III (sucrose invertase)	Male	Bifidobacterium longum
PWY-621	sucrose degradation III (sucrose invertase)	Male	Bifidobacterium mongoliense
PWY-621	sucrose degradation III (sucrose invertase)	Male	Corynebacterium accolens
PWY-621	sucrose degradation III (sucrose invertase)	Male	Klebsiella pneumoniae
PWY-621	sucrose degradation III (sucrose invertase)	Male	Ochrobactrum pseudogrignonense
PWY-621	sucrose degradation III (sucrose invertase)	Male	Pantoea agglomerans
PWY-621	sucrose degradation III (sucrose invertase)	Male	Staphylococcus aureus
PWY-621	sucrose degradation III (sucrose invertase)	Male	Staphylococcus epidermidis
PWY-621	sucrose degradation III (sucrose invertase)	Male	Streptococcus pneumoniae
PWY-621	sucrose degradation III (sucrose invertase)	Male	Streptomyces albidoflavus
PWY-621	sucrose degradation III (sucrose invertase)	Male	Streptomyces albus
PWY-621	sucrose degradation III (sucrose invertase)	Male	Streptomyces wadayamensis
PWY-6270	isoprene biosynthesis I	Male	Collinsella aerofaciens
PWY-6270	isoprene biosynthesis I	Male	Corynebacterium accolens
PWY-6270	isoprene biosynthesis I	Male	Corynebacterium mastitidis
PWY-6270	isoprene biosynthesis I	Male	Cutibacterium acnes
PWY-6270	isoprene biosynthesis I	Male	Klebsiella pneumoniae
PWY-6270	isoprene biosynthesis I	Male	Kocuria palustris
PWY-6270	isoprene biosynthesis I	Male	Pantoea agglomerans
PWY-6270	isoprene biosynthesis I	Male	Pantoea vagans
PWY-6270	isoprene biosynthesis I	Male	Rothia mucilaginosa
PWY-6270	isoprene biosynthesis I	Male	Streptococcus pneumoniae
PWY-6270	isoprene biosynthesis I	Male	Streptomyces albidoflavus
PWY-6270	isoprene biosynthesis I	Male	Streptomyces wadayamensis
PWY-6277	superpathway of 5-aminoimidazole ribonucleotide biosynthesis	Male	Acetobacter orientalis
PWY-6277	superpathway of 5-aminoimidazole ribonucleotide biosynthesis	Male	Acinetobacter junii
PWY-6277	superpathway of 5-aminoimidazole ribonucleotide biosynthesis	Male	Aerococcus christensenii
PWY-6277	superpathway of 5-aminoimidazole ribonucleotide biosynthesis	Male	Anaerococcus prevotii
PWY-6277	superpathway of 5-aminoimidazole ribonucleotide biosynthesis	Male	Arthrobacter woluwensis
PWY-6277	superpathway of 5-aminoimidazole ribonucleotide biosynthesis	Male	Atopobium vaginae
PWY-6277	superpathway of 5-aminoimidazole ribonucleotide biosynthesis	Male	Bacillus cereus group
PWY-6277	superpathway of 5-aminoimidazole ribonucleotide biosynthesis	Male	Bifidobacterium adolescentis
PWY-6277	superpathway of 5-aminoimidazole ribonucleotide biosynthesis	Male	Bifidobacterium bifidum
PWY-6277	superpathway of 5-aminoimidazole ribonucleotide biosynthesis	Male	Bifidobacterium breve
PWY-6277	superpathway of 5-aminoimidazole ribonucleotide biosynthesis	Male	Bifidobacterium catenulatum
PWY-6277	superpathway of 5-aminoimidazole ribonucleotide biosynthesis	Male	Bifidobacterium longum
PWY-6277	superpathway of 5-aminoimidazole ribonucleotide biosynthesis	Male	Bifidobacterium mongoliense
PWY-6277	superpathway of 5-aminoimidazole ribonucleotide biosynthesis	Male	Blautia sp CAG 52
PWY-6277	superpathway of 5-aminoimidazole ribonucleotide biosynthesis	Male	Coriobacteriales bacterium DNF00809
PWY-6277	superpathway of 5-aminoimidazole ribonucleotide biosynthesis	Male	Corynebacterium accolens
PWY-6277	superpathway of 5-aminoimidazole ribonucleotide biosynthesis	Male	Corynebacterium amycolatum
PWY-6277	superpathway of 5-aminoimidazole ribonucleotide biosynthesis	Male	Corynebacterium jeikeium
PWY-6277	superpathway of 5-aminoimidazole ribonucleotide biosynthesis	Male	Corynebacterium mastitidis
PWY-6277	superpathway of 5-aminoimidazole ribonucleotide biosynthesis	Male	Corynebacterium pseudodiphtheriticum
PWY-6277	superpathway of 5-aminoimidazole ribonucleotide biosynthesis	Male	Corynebacterium pseudogenitalium
PWY-6277	superpathway of 5-aminoimidazole ribonucleotide biosynthesis	Male	Corynebacterium tuberculostearicum
PWY-6277	superpathway of 5-aminoimidazole ribonucleotide biosynthesis	Male	Cutibacterium acnes
PWY-6277	superpathway of 5-aminoimidazole ribonucleotide biosynthesis	Male	Cutibacterium avidum
PWY-6277	superpathway of 5-aminoimidazole ribonucleotide biosynthesis	Male	Cutibacterium granulosum
PWY-6277	superpathway of 5-aminoimidazole ribonucleotide biosynthesis	Male	Dialister micraerophilus
PWY-6277	superpathway of 5-aminoimidazole ribonucleotide biosynthesis	Male	Elizabethkingia bruuniana
PWY-6277	superpathway of 5-aminoimidazole ribonucleotide biosynthesis	Male	Ewingella americana
PWY-6277	superpathway of 5-aminoimidazole ribonucleotide biosynthesis	Male	Gardnerella vaginalis
PWY-6277	superpathway of 5-aminoimidazole ribonucleotide biosynthesis	Male	Gemmiger formicilis
PWY-6277	superpathway of 5-aminoimidazole ribonucleotide biosynthesis	Male	Haemophilus aegyptius
PWY-6277	superpathway of 5-aminoimidazole ribonucleotide biosynthesis	Male	Haemophilus influenzae
PWY-6277	superpathway of 5-aminoimidazole ribonucleotide biosynthesis	Male	Holdemanella biformis
PWY-6277	superpathway of 5-aminoimidazole ribonucleotide biosynthesis	Male	Klebsiella pneumoniae
PWY-6277	superpathway of 5-aminoimidazole ribonucleotide biosynthesis	Male	Kocuria palustris
PWY-6277	superpathway of 5-aminoimidazole ribonucleotide biosynthesis	Male	Lactobacillus ruminis
PWY-6277	superpathway of 5-aminoimidazole ribonucleotide biosynthesis	Male	Lactococcus garvieae
PWY-6277	superpathway of 5-aminoimidazole ribonucleotide biosynthesis	Male	Lactococcus lactis
PWY-6277	superpathway of 5-aminoimidazole ribonucleotide biosynthesis	Male	Leuconostoc pseudomesenteroides
PWY-6277	superpathway of 5-aminoimidazole ribonucleotide biosynthesis	Male	Microbacterium hydrocarbonoxydans
PWY-6277	superpathway of 5-aminoimidazole ribonucleotide biosynthesis	Male	Mobiluncus curtisii
PWY-6277	superpathway of 5-aminoimidazole ribonucleotide biosynthesis	Male	Moraxella lacunata
PWY-6277	superpathway of 5-aminoimidazole ribonucleotide biosynthesis	Male	Moraxella lincolnii
PWY-6277	superpathway of 5-aminoimidazole ribonucleotide biosynthesis	Male	Moraxella nonliquefaciens
PWY-6277	superpathway of 5-aminoimidazole ribonucleotide biosynthesis	Male	Neisseria flavescens
PWY-6277	superpathway of 5-aminoimidazole ribonucleotide biosynthesis	Male	Neisseria subflava
PWY-6277	superpathway of 5-aminoimidazole ribonucleotide biosynthesis	Male	Ochrobactrum pseudogrignonense
PWY-6277	superpathway of 5-aminoimidazole ribonucleotide biosynthesis	Male	Pantoea agglomerans
PWY-6277	superpathway of 5-aminoimidazole ribonucleotide biosynthesis	Male	Pantoea sesami
PWY-6277	superpathway of 5-aminoimidazole ribonucleotide biosynthesis	Male	Pantoea vagans
PWY-6277	superpathway of 5-aminoimidazole ribonucleotide biosynthesis	Male	Peptoniphilus lacrimalis
PWY-6277	superpathway of 5-aminoimidazole ribonucleotide biosynthesis	Male	Porphyromonas uenonis
PWY-6277	superpathway of 5-aminoimidazole ribonucleotide biosynthesis	Male	Prevotella timonensis
PWY-6277	superpathway of 5-aminoimidazole ribonucleotide biosynthesis	Male	Propionibacterium namnetense
PWY-6277	superpathway of 5-aminoimidazole ribonucleotide biosynthesis	Male	Rhodococcus rhodochrous
PWY-6277	superpathway of 5-aminoimidazole ribonucleotide biosynthesis	Male	Rothia mucilaginosa
PWY-6277	superpathway of 5-aminoimidazole ribonucleotide biosynthesis	Male	Serratia grimesii
PWY-6277	superpathway of 5-aminoimidazole ribonucleotide biosynthesis	Male	Staphylococcus aureus
PWY-6277	superpathway of 5-aminoimidazole ribonucleotide biosynthesis	Male	Staphylococcus epidermidis
PWY-6277	superpathway of 5-aminoimidazole ribonucleotide biosynthesis	Male	Staphylococcus equorum
PWY-6277	superpathway of 5-aminoimidazole ribonucleotide biosynthesis	Male	Staphylococcus hominis
PWY-6277	superpathway of 5-aminoimidazole ribonucleotide biosynthesis	Male	Staphylococcus pettenkoferi
PWY-6277	superpathway of 5-aminoimidazole ribonucleotide biosynthesis	Male	Staphylococcus saprophyticus
PWY-6277	superpathway of 5-aminoimidazole ribonucleotide biosynthesis	Male	Staphylococcus schweitzeri
PWY-6277	superpathway of 5-aminoimidazole ribonucleotide biosynthesis	Male	Staphylococcus xylosus
PWY-6277	superpathway of 5-aminoimidazole ribonucleotide biosynthesis	Male	Stenotrophomonas maltophilia
PWY-6277	superpathway of 5-aminoimidazole ribonucleotide biosynthesis	Male	Streptococcus anginosus group
PWY-6277	superpathway of 5-aminoimidazole ribonucleotide biosynthesis	Male	Streptococcus cristatus
PWY-6277	superpathway of 5-aminoimidazole ribonucleotide biosynthesis	Male	Streptococcus equinus
PWY-6277	superpathway of 5-aminoimidazole ribonucleotide biosynthesis	Male	Streptococcus gordonii
PWY-6277	superpathway of 5-aminoimidazole ribonucleotide biosynthesis	Male	Streptococcus infantarius
PWY-6277	superpathway of 5-aminoimidazole ribonucleotide biosynthesis	Male	Streptococcus lutetiensis
PWY-6277	superpathway of 5-aminoimidazole ribonucleotide biosynthesis	Male	Streptococcus mitis
PWY-6277	superpathway of 5-aminoimidazole ribonucleotide biosynthesis	Male	Streptococcus pneumoniae
PWY-6277	superpathway of 5-aminoimidazole ribonucleotide biosynthesis	Male	Streptococcus pseudopneumoniae
PWY-6277	superpathway of 5-aminoimidazole ribonucleotide biosynthesis	Male	Streptococcus salivarius
PWY-6277	superpathway of 5-aminoimidazole ribonucleotide biosynthesis	Male	Streptococcus viridans
PWY-6277	superpathway of 5-aminoimidazole ribonucleotide biosynthesis	Male	Streptomyces albus
PWY-6277	superpathway of 5-aminoimidazole ribonucleotide biosynthesis	Male	Streptomyces koyangensis
PWY-6277	superpathway of 5-aminoimidazole ribonucleotide biosynthesis	Male	Streptomyces wadayamensis
PWY-6277	superpathway of 5-aminoimidazole ribonucleotide biosynthesis	Male	Suttonella indologenes
PWY-6277	superpathway of 5-aminoimidazole ribonucleotide biosynthesis	Male	Veillonellaceae bacterium DNF00626
PWY-6385	peptidoglycan biosynthesis III (mycobacteria)	Male	Acetobacter orientalis
PWY-6385	peptidoglycan biosynthesis III (mycobacteria)	Male	Acinetobacter junii
PWY-6385	peptidoglycan biosynthesis III (mycobacteria)	Male	Bifidobacterium adolescentis
PWY-6385	peptidoglycan biosynthesis III (mycobacteria)	Male	Bifidobacterium bifidum
PWY-6385	peptidoglycan biosynthesis III (mycobacteria)	Male	Bifidobacterium breve
PWY-6385	peptidoglycan biosynthesis III (mycobacteria)	Male	Bifidobacterium catenulatum
PWY-6385	peptidoglycan biosynthesis III (mycobacteria)	Male	Collinsella aerofaciens
PWY-6385	peptidoglycan biosynthesis III (mycobacteria)	Male	Coriobacteriales bacterium DNF00809
PWY-6385	peptidoglycan biosynthesis III (mycobacteria)	Male	Corynebacterium accolens
PWY-6385	peptidoglycan biosynthesis III (mycobacteria)	Male	Corynebacterium amycolatum
PWY-6385	peptidoglycan biosynthesis III (mycobacteria)	Male	Corynebacterium jeikeium
PWY-6385	peptidoglycan biosynthesis III (mycobacteria)	Male	Corynebacterium mastitidis
PWY-6385	peptidoglycan biosynthesis III (mycobacteria)	Male	Cutibacterium acnes
PWY-6385	peptidoglycan biosynthesis III (mycobacteria)	Male	Elizabethkingia bruuniana
PWY-6385	peptidoglycan biosynthesis III (mycobacteria)	Male	Gardnerella vaginalis
PWY-6385	peptidoglycan biosynthesis III (mycobacteria)	Male	Haemophilus aegyptius
PWY-6385	peptidoglycan biosynthesis III (mycobacteria)	Male	Haemophilus influenzae
PWY-6385	peptidoglycan biosynthesis III (mycobacteria)	Male	Klebsiella pneumoniae
PWY-6385	peptidoglycan biosynthesis III (mycobacteria)	Male	Lactococcus garvieae
PWY-6385	peptidoglycan biosynthesis III (mycobacteria)	Male	Mobiluncus curtisii
PWY-6385	peptidoglycan biosynthesis III (mycobacteria)	Male	Moraxella lacunata
PWY-6385	peptidoglycan biosynthesis III (mycobacteria)	Male	Moraxella lincolnii
PWY-6385	peptidoglycan biosynthesis III (mycobacteria)	Male	Moraxella nonliquefaciens
PWY-6385	peptidoglycan biosynthesis III (mycobacteria)	Male	Neisseria flavescens
PWY-6385	peptidoglycan biosynthesis III (mycobacteria)	Male	Neisseria subflava
PWY-6385	peptidoglycan biosynthesis III (mycobacteria)	Male	Ochrobactrum pseudogrignonense
PWY-6385	peptidoglycan biosynthesis III (mycobacteria)	Male	Pantoea agglomerans
PWY-6385	peptidoglycan biosynthesis III (mycobacteria)	Male	Pantoea vagans
PWY-6385	peptidoglycan biosynthesis III (mycobacteria)	Male	Porphyromonas uenonis
PWY-6385	peptidoglycan biosynthesis III (mycobacteria)	Male	Prevotella buccalis
PWY-6385	peptidoglycan biosynthesis III (mycobacteria)	Male	Prevotella timonensis
PWY-6385	peptidoglycan biosynthesis III (mycobacteria)	Male	Rothia mucilaginosa
PWY-6385	peptidoglycan biosynthesis III (mycobacteria)	Male	Staphylococcus aureus
PWY-6385	peptidoglycan biosynthesis III (mycobacteria)	Male	Staphylococcus epidermidis
PWY-6385	peptidoglycan biosynthesis III (mycobacteria)	Male	Staphylococcus hominis
PWY-6385	peptidoglycan biosynthesis III (mycobacteria)	Male	Staphylococcus saprophyticus
PWY-6385	peptidoglycan biosynthesis III (mycobacteria)	Male	Staphylococcus xylosus
PWY-6385	peptidoglycan biosynthesis III (mycobacteria)	Male	Streptococcus mitis
PWY-6385	peptidoglycan biosynthesis III (mycobacteria)	Male	Streptococcus pneumoniae
PWY-6385	peptidoglycan biosynthesis III (mycobacteria)	Male	Streptomyces albidoflavus
PWY-6385	peptidoglycan biosynthesis III (mycobacteria)	Male	Streptomyces albus
PWY-6385	peptidoglycan biosynthesis III (mycobacteria)	Male	Streptomyces koyangensis
PWY-6385	peptidoglycan biosynthesis III (mycobacteria)	Male	Suttonella indologenes
PWY-6385	peptidoglycan biosynthesis III (mycobacteria)	Male	Veillonellaceae bacterium DNF00626
PWY-6386	UDP-N-acetylmuramoyl-pentapeptide biosynthesis II (lysine-containing)	Male	Acetobacter orientalis
PWY-6386	UDP-N-acetylmuramoyl-pentapeptide biosynthesis II (lysine-containing)	Male	Acinetobacter junii
PWY-6386	UDP-N-acetylmuramoyl-pentapeptide biosynthesis II (lysine-containing)	Male	Aerococcus christensenii
PWY-6386	UDP-N-acetylmuramoyl-pentapeptide biosynthesis II (lysine-containing)	Male	Atopobium vaginae
PWY-6386	UDP-N-acetylmuramoyl-pentapeptide biosynthesis II (lysine-containing)	Male	Bifidobacterium adolescentis
PWY-6386	UDP-N-acetylmuramoyl-pentapeptide biosynthesis II (lysine-containing)	Male	Bifidobacterium bifidum
PWY-6386	UDP-N-acetylmuramoyl-pentapeptide biosynthesis II (lysine-containing)	Male	Bifidobacterium breve
PWY-6386	UDP-N-acetylmuramoyl-pentapeptide biosynthesis II (lysine-containing)	Male	Bifidobacterium catenulatum
PWY-6386	UDP-N-acetylmuramoyl-pentapeptide biosynthesis II (lysine-containing)	Male	Bifidobacterium longum
PWY-6386	UDP-N-acetylmuramoyl-pentapeptide biosynthesis II (lysine-containing)	Male	Collinsella aerofaciens
PWY-6386	UDP-N-acetylmuramoyl-pentapeptide biosynthesis II (lysine-containing)	Male	Coriobacteriales bacterium DNF00809
PWY-6386	UDP-N-acetylmuramoyl-pentapeptide biosynthesis II (lysine-containing)	Male	Corynebacterium accolens
PWY-6386	UDP-N-acetylmuramoyl-pentapeptide biosynthesis II (lysine-containing)	Male	Corynebacterium amycolatum
PWY-6386	UDP-N-acetylmuramoyl-pentapeptide biosynthesis II (lysine-containing)	Male	Corynebacterium jeikeium
PWY-6386	UDP-N-acetylmuramoyl-pentapeptide biosynthesis II (lysine-containing)	Male	Corynebacterium mastitidis
PWY-6386	UDP-N-acetylmuramoyl-pentapeptide biosynthesis II (lysine-containing)	Male	Cutibacterium acnes
PWY-6386	UDP-N-acetylmuramoyl-pentapeptide biosynthesis II (lysine-containing)	Male	Dolosigranulum pigrum
PWY-6386	UDP-N-acetylmuramoyl-pentapeptide biosynthesis II (lysine-containing)	Male	Elizabethkingia bruuniana
PWY-6386	UDP-N-acetylmuramoyl-pentapeptide biosynthesis II (lysine-containing)	Male	Gardnerella vaginalis
PWY-6386	UDP-N-acetylmuramoyl-pentapeptide biosynthesis II (lysine-containing)	Male	Haemophilus influenzae
PWY-6386	UDP-N-acetylmuramoyl-pentapeptide biosynthesis II (lysine-containing)	Male	Holdemanella biformis
PWY-6386	UDP-N-acetylmuramoyl-pentapeptide biosynthesis II (lysine-containing)	Male	Klebsiella pneumoniae
PWY-6386	UDP-N-acetylmuramoyl-pentapeptide biosynthesis II (lysine-containing)	Male	Kocuria palustris
PWY-6386	UDP-N-acetylmuramoyl-pentapeptide biosynthesis II (lysine-containing)	Male	Lactococcus garvieae
PWY-6386	UDP-N-acetylmuramoyl-pentapeptide biosynthesis II (lysine-containing)	Male	Leuconostoc pseudomesenteroides
PWY-6386	UDP-N-acetylmuramoyl-pentapeptide biosynthesis II (lysine-containing)	Male	Mobiluncus curtisii
PWY-6386	UDP-N-acetylmuramoyl-pentapeptide biosynthesis II (lysine-containing)	Male	Moraxella catarrhalis
PWY-6386	UDP-N-acetylmuramoyl-pentapeptide biosynthesis II (lysine-containing)	Male	Moraxella lacunata
PWY-6386	UDP-N-acetylmuramoyl-pentapeptide biosynthesis II (lysine-containing)	Male	Moraxella nonliquefaciens
PWY-6386	UDP-N-acetylmuramoyl-pentapeptide biosynthesis II (lysine-containing)	Male	Neisseria flavescens
PWY-6386	UDP-N-acetylmuramoyl-pentapeptide biosynthesis II (lysine-containing)	Male	Neisseria subflava
PWY-6386	UDP-N-acetylmuramoyl-pentapeptide biosynthesis II (lysine-containing)	Male	Ochrobactrum pseudogrignonense
PWY-6386	UDP-N-acetylmuramoyl-pentapeptide biosynthesis II (lysine-containing)	Male	Pantoea agglomerans
PWY-6386	UDP-N-acetylmuramoyl-pentapeptide biosynthesis II (lysine-containing)	Male	Pantoea vagans
PWY-6386	UDP-N-acetylmuramoyl-pentapeptide biosynthesis II (lysine-containing)	Male	Peptoniphilus lacrimalis
PWY-6386	UDP-N-acetylmuramoyl-pentapeptide biosynthesis II (lysine-containing)	Male	Porphyromonas uenonis
PWY-6386	UDP-N-acetylmuramoyl-pentapeptide biosynthesis II (lysine-containing)	Male	Prevotella buccalis
PWY-6386	UDP-N-acetylmuramoyl-pentapeptide biosynthesis II (lysine-containing)	Male	Prevotella timonensis
PWY-6386	UDP-N-acetylmuramoyl-pentapeptide biosynthesis II (lysine-containing)	Male	Rothia mucilaginosa
PWY-6386	UDP-N-acetylmuramoyl-pentapeptide biosynthesis II (lysine-containing)	Male	Staphylococcus aureus
PWY-6386	UDP-N-acetylmuramoyl-pentapeptide biosynthesis II (lysine-containing)	Male	Staphylococcus epidermidis
PWY-6386	UDP-N-acetylmuramoyl-pentapeptide biosynthesis II (lysine-containing)	Male	Staphylococcus equorum
PWY-6386	UDP-N-acetylmuramoyl-pentapeptide biosynthesis II (lysine-containing)	Male	Staphylococcus xylosus
PWY-6386	UDP-N-acetylmuramoyl-pentapeptide biosynthesis II (lysine-containing)	Male	Streptococcus mitis
PWY-6386	UDP-N-acetylmuramoyl-pentapeptide biosynthesis II (lysine-containing)	Male	Streptococcus pneumoniae
PWY-6386	UDP-N-acetylmuramoyl-pentapeptide biosynthesis II (lysine-containing)	Male	Streptococcus pseudopneumoniae
PWY-6386	UDP-N-acetylmuramoyl-pentapeptide biosynthesis II (lysine-containing)	Male	Streptomyces albidoflavus
PWY-6386	UDP-N-acetylmuramoyl-pentapeptide biosynthesis II (lysine-containing)	Male	Streptomyces albus
PWY-6386	UDP-N-acetylmuramoyl-pentapeptide biosynthesis II (lysine-containing)	Male	Suttonella indologenes
PWY-6386	UDP-N-acetylmuramoyl-pentapeptide biosynthesis II (lysine-containing)	Male	Tissierellia bacterium KA00581
PWY-6386	UDP-N-acetylmuramoyl-pentapeptide biosynthesis II (lysine-containing)	Male	Veillonellaceae bacterium DNF00626
PWY-6387	UDP-N-acetylmuramoyl-pentapeptide biosynthesis I (meso-diaminopimelate containing)	Male	Acetobacter orientalis
PWY-6387	UDP-N-acetylmuramoyl-pentapeptide biosynthesis I (meso-diaminopimelate containing)	Male	Acinetobacter junii
PWY-6387	UDP-N-acetylmuramoyl-pentapeptide biosynthesis I (meso-diaminopimelate containing)	Male	Aerococcus christensenii
PWY-6387	UDP-N-acetylmuramoyl-pentapeptide biosynthesis I (meso-diaminopimelate containing)	Male	Atopobium vaginae
PWY-6387	UDP-N-acetylmuramoyl-pentapeptide biosynthesis I (meso-diaminopimelate containing)	Male	Bifidobacterium adolescentis
PWY-6387	UDP-N-acetylmuramoyl-pentapeptide biosynthesis I (meso-diaminopimelate containing)	Male	Bifidobacterium bifidum
PWY-6387	UDP-N-acetylmuramoyl-pentapeptide biosynthesis I (meso-diaminopimelate containing)	Male	Bifidobacterium breve
PWY-6387	UDP-N-acetylmuramoyl-pentapeptide biosynthesis I (meso-diaminopimelate containing)	Male	Bifidobacterium catenulatum
PWY-6387	UDP-N-acetylmuramoyl-pentapeptide biosynthesis I (meso-diaminopimelate containing)	Male	Bifidobacterium longum
PWY-6387	UDP-N-acetylmuramoyl-pentapeptide biosynthesis I (meso-diaminopimelate containing)	Male	Blautia sp CAG 52
PWY-6387	UDP-N-acetylmuramoyl-pentapeptide biosynthesis I (meso-diaminopimelate containing)	Male	Collinsella aerofaciens
PWY-6387	UDP-N-acetylmuramoyl-pentapeptide biosynthesis I (meso-diaminopimelate containing)	Male	Coriobacteriales bacterium DNF00809
PWY-6387	UDP-N-acetylmuramoyl-pentapeptide biosynthesis I (meso-diaminopimelate containing)	Male	Corynebacterium accolens
PWY-6387	UDP-N-acetylmuramoyl-pentapeptide biosynthesis I (meso-diaminopimelate containing)	Male	Corynebacterium amycolatum
PWY-6387	UDP-N-acetylmuramoyl-pentapeptide biosynthesis I (meso-diaminopimelate containing)	Male	Corynebacterium jeikeium
PWY-6387	UDP-N-acetylmuramoyl-pentapeptide biosynthesis I (meso-diaminopimelate containing)	Male	Corynebacterium mastitidis
PWY-6387	UDP-N-acetylmuramoyl-pentapeptide biosynthesis I (meso-diaminopimelate containing)	Male	Corynebacterium tuberculostearicum
PWY-6387	UDP-N-acetylmuramoyl-pentapeptide biosynthesis I (meso-diaminopimelate containing)	Male	Cutibacterium acnes
PWY-6387	UDP-N-acetylmuramoyl-pentapeptide biosynthesis I (meso-diaminopimelate containing)	Male	Cutibacterium granulosum
PWY-6387	UDP-N-acetylmuramoyl-pentapeptide biosynthesis I (meso-diaminopimelate containing)	Male	Dialister micraerophilus
PWY-6387	UDP-N-acetylmuramoyl-pentapeptide biosynthesis I (meso-diaminopimelate containing)	Male	Dolosigranulum pigrum
PWY-6387	UDP-N-acetylmuramoyl-pentapeptide biosynthesis I (meso-diaminopimelate containing)	Male	Elizabethkingia bruuniana
PWY-6387	UDP-N-acetylmuramoyl-pentapeptide biosynthesis I (meso-diaminopimelate containing)	Male	Gardnerella vaginalis
PWY-6387	UDP-N-acetylmuramoyl-pentapeptide biosynthesis I (meso-diaminopimelate containing)	Male	Haemophilus aegyptius
PWY-6387	UDP-N-acetylmuramoyl-pentapeptide biosynthesis I (meso-diaminopimelate containing)	Male	Haemophilus haemolyticus
PWY-6387	UDP-N-acetylmuramoyl-pentapeptide biosynthesis I (meso-diaminopimelate containing)	Male	Haemophilus influenzae
PWY-6387	UDP-N-acetylmuramoyl-pentapeptide biosynthesis I (meso-diaminopimelate containing)	Male	Holdemanella biformis
PWY-6387	UDP-N-acetylmuramoyl-pentapeptide biosynthesis I (meso-diaminopimelate containing)	Male	Klebsiella pneumoniae
PWY-6387	UDP-N-acetylmuramoyl-pentapeptide biosynthesis I (meso-diaminopimelate containing)	Male	Kocuria palustris
PWY-6387	UDP-N-acetylmuramoyl-pentapeptide biosynthesis I (meso-diaminopimelate containing)	Male	Lactococcus garvieae
PWY-6387	UDP-N-acetylmuramoyl-pentapeptide biosynthesis I (meso-diaminopimelate containing)	Male	Mobiluncus curtisii
PWY-6387	UDP-N-acetylmuramoyl-pentapeptide biosynthesis I (meso-diaminopimelate containing)	Male	Moraxella lacunata
PWY-6387	UDP-N-acetylmuramoyl-pentapeptide biosynthesis I (meso-diaminopimelate containing)	Male	Moraxella lincolnii
PWY-6387	UDP-N-acetylmuramoyl-pentapeptide biosynthesis I (meso-diaminopimelate containing)	Male	Moraxella nonliquefaciens
PWY-6387	UDP-N-acetylmuramoyl-pentapeptide biosynthesis I (meso-diaminopimelate containing)	Male	Neisseria flavescens
PWY-6387	UDP-N-acetylmuramoyl-pentapeptide biosynthesis I (meso-diaminopimelate containing)	Male	Neisseria subflava
PWY-6387	UDP-N-acetylmuramoyl-pentapeptide biosynthesis I (meso-diaminopimelate containing)	Male	Ochrobactrum pseudogrignonense
PWY-6387	UDP-N-acetylmuramoyl-pentapeptide biosynthesis I (meso-diaminopimelate containing)	Male	Pantoea agglomerans
PWY-6387	UDP-N-acetylmuramoyl-pentapeptide biosynthesis I (meso-diaminopimelate containing)	Male	Pantoea vagans
PWY-6387	UDP-N-acetylmuramoyl-pentapeptide biosynthesis I (meso-diaminopimelate containing)	Male	Peptoniphilus lacrimalis
PWY-6387	UDP-N-acetylmuramoyl-pentapeptide biosynthesis I (meso-diaminopimelate containing)	Male	Porphyromonas uenonis
PWY-6387	UDP-N-acetylmuramoyl-pentapeptide biosynthesis I (meso-diaminopimelate containing)	Male	Prevotella buccalis
PWY-6387	UDP-N-acetylmuramoyl-pentapeptide biosynthesis I (meso-diaminopimelate containing)	Male	Prevotella timonensis
PWY-6387	UDP-N-acetylmuramoyl-pentapeptide biosynthesis I (meso-diaminopimelate containing)	Male	Rothia mucilaginosa
PWY-6387	UDP-N-acetylmuramoyl-pentapeptide biosynthesis I (meso-diaminopimelate containing)	Male	Sneathia amnii
PWY-6387	UDP-N-acetylmuramoyl-pentapeptide biosynthesis I (meso-diaminopimelate containing)	Male	Staphylococcus aureus
PWY-6387	UDP-N-acetylmuramoyl-pentapeptide biosynthesis I (meso-diaminopimelate containing)	Male	Staphylococcus epidermidis
PWY-6387	UDP-N-acetylmuramoyl-pentapeptide biosynthesis I (meso-diaminopimelate containing)	Male	Staphylococcus hominis
PWY-6387	UDP-N-acetylmuramoyl-pentapeptide biosynthesis I (meso-diaminopimelate containing)	Male	Staphylococcus saprophyticus
PWY-6387	UDP-N-acetylmuramoyl-pentapeptide biosynthesis I (meso-diaminopimelate containing)	Male	Staphylococcus xylosus
PWY-6387	UDP-N-acetylmuramoyl-pentapeptide biosynthesis I (meso-diaminopimelate containing)	Male	Streptococcus mitis
PWY-6387	UDP-N-acetylmuramoyl-pentapeptide biosynthesis I (meso-diaminopimelate containing)	Male	Streptococcus pneumoniae
PWY-6387	UDP-N-acetylmuramoyl-pentapeptide biosynthesis I (meso-diaminopimelate containing)	Male	Streptococcus pseudopneumoniae
PWY-6387	UDP-N-acetylmuramoyl-pentapeptide biosynthesis I (meso-diaminopimelate containing)	Male	Streptomyces albidoflavus
PWY-6387	UDP-N-acetylmuramoyl-pentapeptide biosynthesis I (meso-diaminopimelate containing)	Male	Streptomyces albus
PWY-6387	UDP-N-acetylmuramoyl-pentapeptide biosynthesis I (meso-diaminopimelate containing)	Male	Streptomyces koyangensis
PWY-6387	UDP-N-acetylmuramoyl-pentapeptide biosynthesis I (meso-diaminopimelate containing)	Male	Streptomyces wadayamensis
PWY-6387	UDP-N-acetylmuramoyl-pentapeptide biosynthesis I (meso-diaminopimelate containing)	Male	Suttonella indologenes
PWY-6387	UDP-N-acetylmuramoyl-pentapeptide biosynthesis I (meso-diaminopimelate containing)	Male	Tissierellia bacterium KA00581
PWY-6387	UDP-N-acetylmuramoyl-pentapeptide biosynthesis I (meso-diaminopimelate containing)	Male	Veillonellaceae bacterium DNF00626
PWY-6609	adenine and adenosine salvage III	Male	Anaerococcus prevotii
PWY-6609	adenine and adenosine salvage III	Male	Arthrobacter woluwensis
PWY-6609	adenine and adenosine salvage III	Male	Bacillus cereus group
PWY-6609	adenine and adenosine salvage III	Male	Brachybacterium faecium
PWY-6609	adenine and adenosine salvage III	Male	Corynebacterium accolens
PWY-6609	adenine and adenosine salvage III	Male	Corynebacterium amycolatum
PWY-6609	adenine and adenosine salvage III	Male	Corynebacterium jeikeium
PWY-6609	adenine and adenosine salvage III	Male	Corynebacterium mastitidis
PWY-6609	adenine and adenosine salvage III	Male	Corynebacterium pseudogenitalium
PWY-6609	adenine and adenosine salvage III	Male	Corynebacterium tuberculostearicum
[truncated: 949 more rows]

## Sheet: Table S3f - TSTT
Table S3f: Species-level contributions to CLO-associated functional pathway in the ocular microbiome of individuals with TS/TT
Each row shows a pathway (MetaCyc ID and name), the clinical subgroup analyzed, and the contributing species
Pathway ID	Pathway name	Subgroup	Species
ANAEROFRUCAT-PWY	homolactic fermentation	TS/TT	Klebsiella pneumoniae
ANAEROFRUCAT-PWY	homolactic fermentation	TS/TT	Staphylococcus aureus
ANAEROFRUCAT-PWY	homolactic fermentation	TS/TT	Staphylococcus epidermidis
ANAEROFRUCAT-PWY	homolactic fermentation	TS/TT	Staphylococcus xylosus
ANAGLYCOLYSIS-PWY	glycolysis III (from glucose)	TS/TT	Collinsella aerofaciens
ANAGLYCOLYSIS-PWY	glycolysis III (from glucose)	TS/TT	Corynebacterium accolens
ANAGLYCOLYSIS-PWY	glycolysis III (from glucose)	TS/TT	Corynebacterium amycolatum
ANAGLYCOLYSIS-PWY	glycolysis III (from glucose)	TS/TT	Corynebacterium jeikeium
ANAGLYCOLYSIS-PWY	glycolysis III (from glucose)	TS/TT	Corynebacterium mastitidis
ANAGLYCOLYSIS-PWY	glycolysis III (from glucose)	TS/TT	Elizabethkingia bruuniana
ANAGLYCOLYSIS-PWY	glycolysis III (from glucose)	TS/TT	Haemophilus aegyptius
ANAGLYCOLYSIS-PWY	glycolysis III (from glucose)	TS/TT	Haemophilus influenzae
ANAGLYCOLYSIS-PWY	glycolysis III (from glucose)	TS/TT	Haemophilus sp C1
ANAGLYCOLYSIS-PWY	glycolysis III (from glucose)	TS/TT	Klebsiella pneumoniae
ANAGLYCOLYSIS-PWY	glycolysis III (from glucose)	TS/TT	Lactococcus garvieae
ANAGLYCOLYSIS-PWY	glycolysis III (from glucose)	TS/TT	Pantoea agglomerans
ANAGLYCOLYSIS-PWY	glycolysis III (from glucose)	TS/TT	Pantoea vagans
ANAGLYCOLYSIS-PWY	glycolysis III (from glucose)	TS/TT	Prevotella buccalis
ANAGLYCOLYSIS-PWY	glycolysis III (from glucose)	TS/TT	Prevotella timonensis
ANAGLYCOLYSIS-PWY	glycolysis III (from glucose)	TS/TT	Staphylococcus aureus
ANAGLYCOLYSIS-PWY	glycolysis III (from glucose)	TS/TT	Staphylococcus epidermidis
ANAGLYCOLYSIS-PWY	glycolysis III (from glucose)	TS/TT	Staphylococcus equorum
ANAGLYCOLYSIS-PWY	glycolysis III (from glucose)	TS/TT	Staphylococcus xylosus
ANAGLYCOLYSIS-PWY	glycolysis III (from glucose)	TS/TT	Streptococcus cristatus
ANAGLYCOLYSIS-PWY	glycolysis III (from glucose)	TS/TT	Streptococcus gordonii
ANAGLYCOLYSIS-PWY	glycolysis III (from glucose)	TS/TT	Streptococcus mitis
ANAGLYCOLYSIS-PWY	glycolysis III (from glucose)	TS/TT	Streptococcus pneumoniae
ANAGLYCOLYSIS-PWY	glycolysis III (from glucose)	TS/TT	Streptococcus pseudopneumoniae
ANAGLYCOLYSIS-PWY	glycolysis III (from glucose)	TS/TT	Streptomyces albidoflavus
ARGININE-SYN4-PWY	L-ornithine biosynthesis II	TS/TT	Klebsiella pneumoniae
ARGININE-SYN4-PWY	L-ornithine biosynthesis II	TS/TT	Streptococcus pneumoniae
ARGININE-SYN4-PWY	L-ornithine biosynthesis II	TS/TT	Streptomyces albidoflavus
ARGININE-SYN4-PWY	L-ornithine biosynthesis II	TS/TT	Streptomyces albus
ARGININE-SYN4-PWY	L-ornithine biosynthesis II	TS/TT	Streptomyces wadayamensis
ARGSYN-PWY	L-arginine biosynthesis I (via L-ornithine)	TS/TT	Acetobacter orientalis
ARGSYN-PWY	L-arginine biosynthesis I (via L-ornithine)	TS/TT	Acinetobacter junii
ARGSYN-PWY	L-arginine biosynthesis I (via L-ornithine)	TS/TT	Bifidobacterium bifidum
ARGSYN-PWY	L-arginine biosynthesis I (via L-ornithine)	TS/TT	Bifidobacterium breve
ARGSYN-PWY	L-arginine biosynthesis I (via L-ornithine)	TS/TT	Bifidobacterium catenulatum
ARGSYN-PWY	L-arginine biosynthesis I (via L-ornithine)	TS/TT	Bifidobacterium longum
ARGSYN-PWY	L-arginine biosynthesis I (via L-ornithine)	TS/TT	Collinsella aerofaciens
ARGSYN-PWY	L-arginine biosynthesis I (via L-ornithine)	TS/TT	Corynebacterium amycolatum
ARGSYN-PWY	L-arginine biosynthesis I (via L-ornithine)	TS/TT	Corynebacterium pseudodiphtheriticum
ARGSYN-PWY	L-arginine biosynthesis I (via L-ornithine)	TS/TT	Cutibacterium acnes
ARGSYN-PWY	L-arginine biosynthesis I (via L-ornithine)	TS/TT	Cutibacterium avidum
ARGSYN-PWY	L-arginine biosynthesis I (via L-ornithine)	TS/TT	Klebsiella pneumoniae
ARGSYN-PWY	L-arginine biosynthesis I (via L-ornithine)	TS/TT	Kocuria palustris
ARGSYN-PWY	L-arginine biosynthesis I (via L-ornithine)	TS/TT	Moraxella nonliquefaciens
ARGSYN-PWY	L-arginine biosynthesis I (via L-ornithine)	TS/TT	Neisseria flavescens
ARGSYN-PWY	L-arginine biosynthesis I (via L-ornithine)	TS/TT	Ochrobactrum pseudogrignonense
ARGSYN-PWY	L-arginine biosynthesis I (via L-ornithine)	TS/TT	Pantoea agglomerans
ARGSYN-PWY	L-arginine biosynthesis I (via L-ornithine)	TS/TT	Pantoea vagans
ARGSYN-PWY	L-arginine biosynthesis I (via L-ornithine)	TS/TT	Rothia mucilaginosa
ARGSYN-PWY	L-arginine biosynthesis I (via L-ornithine)	TS/TT	Staphylococcus aureus
ARGSYN-PWY	L-arginine biosynthesis I (via L-ornithine)	TS/TT	Staphylococcus epidermidis
ARGSYN-PWY	L-arginine biosynthesis I (via L-ornithine)	TS/TT	Streptococcus pneumoniae
ARGSYN-PWY	L-arginine biosynthesis I (via L-ornithine)	TS/TT	Streptomyces albidoflavus
ARGSYN-PWY	L-arginine biosynthesis I (via L-ornithine)	TS/TT	Streptomyces albus
ARGSYN-PWY	L-arginine biosynthesis I (via L-ornithine)	TS/TT	Suttonella indologenes
ARGSYNBSUB-PWY	L-arginine biosynthesis II (acetyl cycle)	TS/TT	Acetobacter orientalis
ARGSYNBSUB-PWY	L-arginine biosynthesis II (acetyl cycle)	TS/TT	Acinetobacter junii
ARGSYNBSUB-PWY	L-arginine biosynthesis II (acetyl cycle)	TS/TT	Bifidobacterium adolescentis
ARGSYNBSUB-PWY	L-arginine biosynthesis II (acetyl cycle)	TS/TT	Bifidobacterium bifidum
ARGSYNBSUB-PWY	L-arginine biosynthesis II (acetyl cycle)	TS/TT	Bifidobacterium breve
ARGSYNBSUB-PWY	L-arginine biosynthesis II (acetyl cycle)	TS/TT	Bifidobacterium catenulatum
ARGSYNBSUB-PWY	L-arginine biosynthesis II (acetyl cycle)	TS/TT	Bifidobacterium longum
ARGSYNBSUB-PWY	L-arginine biosynthesis II (acetyl cycle)	TS/TT	Blautia sp CAG 52
ARGSYNBSUB-PWY	L-arginine biosynthesis II (acetyl cycle)	TS/TT	Collinsella aerofaciens
ARGSYNBSUB-PWY	L-arginine biosynthesis II (acetyl cycle)	TS/TT	Corynebacterium accolens
ARGSYNBSUB-PWY	L-arginine biosynthesis II (acetyl cycle)	TS/TT	Corynebacterium amycolatum
ARGSYNBSUB-PWY	L-arginine biosynthesis II (acetyl cycle)	TS/TT	Corynebacterium mastitidis
ARGSYNBSUB-PWY	L-arginine biosynthesis II (acetyl cycle)	TS/TT	Corynebacterium pseudodiphtheriticum
ARGSYNBSUB-PWY	L-arginine biosynthesis II (acetyl cycle)	TS/TT	Cutibacterium acnes
ARGSYNBSUB-PWY	L-arginine biosynthesis II (acetyl cycle)	TS/TT	Cutibacterium avidum
ARGSYNBSUB-PWY	L-arginine biosynthesis II (acetyl cycle)	TS/TT	Klebsiella pneumoniae
ARGSYNBSUB-PWY	L-arginine biosynthesis II (acetyl cycle)	TS/TT	Kocuria palustris
ARGSYNBSUB-PWY	L-arginine biosynthesis II (acetyl cycle)	TS/TT	Leuconostoc pseudomesenteroides
ARGSYNBSUB-PWY	L-arginine biosynthesis II (acetyl cycle)	TS/TT	Mobiluncus curtisii
ARGSYNBSUB-PWY	L-arginine biosynthesis II (acetyl cycle)	TS/TT	Moraxella nonliquefaciens
ARGSYNBSUB-PWY	L-arginine biosynthesis II (acetyl cycle)	TS/TT	Neisseria flavescens
ARGSYNBSUB-PWY	L-arginine biosynthesis II (acetyl cycle)	TS/TT	Neisseria meningitidis
ARGSYNBSUB-PWY	L-arginine biosynthesis II (acetyl cycle)	TS/TT	Neisseria subflava
ARGSYNBSUB-PWY	L-arginine biosynthesis II (acetyl cycle)	TS/TT	Ochrobactrum pseudogrignonense
ARGSYNBSUB-PWY	L-arginine biosynthesis II (acetyl cycle)	TS/TT	Pantoea agglomerans
ARGSYNBSUB-PWY	L-arginine biosynthesis II (acetyl cycle)	TS/TT	Pantoea vagans
ARGSYNBSUB-PWY	L-arginine biosynthesis II (acetyl cycle)	TS/TT	Rothia mucilaginosa
ARGSYNBSUB-PWY	L-arginine biosynthesis II (acetyl cycle)	TS/TT	Staphylococcus aureus
ARGSYNBSUB-PWY	L-arginine biosynthesis II (acetyl cycle)	TS/TT	Staphylococcus epidermidis
ARGSYNBSUB-PWY	L-arginine biosynthesis II (acetyl cycle)	TS/TT	Staphylococcus xylosus
ARGSYNBSUB-PWY	L-arginine biosynthesis II (acetyl cycle)	TS/TT	Streptococcus pneumoniae
ARGSYNBSUB-PWY	L-arginine biosynthesis II (acetyl cycle)	TS/TT	Streptomyces albidoflavus
ARGSYNBSUB-PWY	L-arginine biosynthesis II (acetyl cycle)	TS/TT	Streptomyces albus
ARGSYNBSUB-PWY	L-arginine biosynthesis II (acetyl cycle)	TS/TT	Streptomyces koyangensis
ARGSYNBSUB-PWY	L-arginine biosynthesis II (acetyl cycle)	TS/TT	Streptomyces wadayamensis
ARGSYNBSUB-PWY	L-arginine biosynthesis II (acetyl cycle)	TS/TT	Suttonella indologenes
ARO-PWY	chorismate biosynthesis I	TS/TT	Acetobacter orientalis
ARO-PWY	chorismate biosynthesis I	TS/TT	Acinetobacter junii
ARO-PWY	chorismate biosynthesis I	TS/TT	Atopobium vaginae
ARO-PWY	chorismate biosynthesis I	TS/TT	Bifidobacterium adolescentis
ARO-PWY	chorismate biosynthesis I	TS/TT	Bifidobacterium bifidum
ARO-PWY	chorismate biosynthesis I	TS/TT	Bifidobacterium breve
ARO-PWY	chorismate biosynthesis I	TS/TT	Bifidobacterium catenulatum
ARO-PWY	chorismate biosynthesis I	TS/TT	Bifidobacterium longum
ARO-PWY	chorismate biosynthesis I	TS/TT	Collinsella aerofaciens
ARO-PWY	chorismate biosynthesis I	TS/TT	Corynebacterium accolens
ARO-PWY	chorismate biosynthesis I	TS/TT	Corynebacterium amycolatum
ARO-PWY	chorismate biosynthesis I	TS/TT	Corynebacterium jeikeium
ARO-PWY	chorismate biosynthesis I	TS/TT	Corynebacterium mastitidis
ARO-PWY	chorismate biosynthesis I	TS/TT	Cutibacterium acnes
ARO-PWY	chorismate biosynthesis I	TS/TT	Cutibacterium granulosum
ARO-PWY	chorismate biosynthesis I	TS/TT	Elizabethkingia bruuniana
ARO-PWY	chorismate biosynthesis I	TS/TT	Ewingella americana
ARO-PWY	chorismate biosynthesis I	TS/TT	Gardnerella vaginalis
ARO-PWY	chorismate biosynthesis I	TS/TT	Haemophilus haemolyticus
ARO-PWY	chorismate biosynthesis I	TS/TT	Haemophilus influenzae
ARO-PWY	chorismate biosynthesis I	TS/TT	Haemophilus sp C1
ARO-PWY	chorismate biosynthesis I	TS/TT	Holdemanella biformis
ARO-PWY	chorismate biosynthesis I	TS/TT	Klebsiella pneumoniae
ARO-PWY	chorismate biosynthesis I	TS/TT	Leuconostoc pseudomesenteroides
ARO-PWY	chorismate biosynthesis I	TS/TT	Mobiluncus curtisii
ARO-PWY	chorismate biosynthesis I	TS/TT	Moraxella lacunata
ARO-PWY	chorismate biosynthesis I	TS/TT	Moraxella nonliquefaciens
ARO-PWY	chorismate biosynthesis I	TS/TT	Neisseria flavescens
ARO-PWY	chorismate biosynthesis I	TS/TT	Neisseria subflava
ARO-PWY	chorismate biosynthesis I	TS/TT	Ochrobactrum pseudogrignonense
ARO-PWY	chorismate biosynthesis I	TS/TT	Pantoea agglomerans
ARO-PWY	chorismate biosynthesis I	TS/TT	Pantoea vagans
ARO-PWY	chorismate biosynthesis I	TS/TT	Prevotella buccalis
ARO-PWY	chorismate biosynthesis I	TS/TT	Prevotella timonensis
ARO-PWY	chorismate biosynthesis I	TS/TT	Rothia mucilaginosa
ARO-PWY	chorismate biosynthesis I	TS/TT	Staphylococcus aureus
ARO-PWY	chorismate biosynthesis I	TS/TT	Staphylococcus epidermidis
ARO-PWY	chorismate biosynthesis I	TS/TT	Staphylococcus hominis
ARO-PWY	chorismate biosynthesis I	TS/TT	Staphylococcus xylosus
ARO-PWY	chorismate biosynthesis I	TS/TT	Streptococcus mitis
ARO-PWY	chorismate biosynthesis I	TS/TT	Streptococcus oralis
ARO-PWY	chorismate biosynthesis I	TS/TT	Streptococcus pneumoniae
ARO-PWY	chorismate biosynthesis I	TS/TT	Streptococcus pseudopneumoniae
ARO-PWY	chorismate biosynthesis I	TS/TT	Streptomyces albidoflavus
ARO-PWY	chorismate biosynthesis I	TS/TT	Streptomyces albus
ARO-PWY	chorismate biosynthesis I	TS/TT	Suttonella indologenes
ASPASN-PWY	superpathway of L-aspartate and L-asparagine biosynthesis	TS/TT	Elizabethkingia bruuniana
ASPASN-PWY	superpathway of L-aspartate and L-asparagine biosynthesis	TS/TT	Ewingella americana
ASPASN-PWY	superpathway of L-aspartate and L-asparagine biosynthesis	TS/TT	Haemophilus aegyptius
ASPASN-PWY	superpathway of L-aspartate and L-asparagine biosynthesis	TS/TT	Haemophilus haemolyticus
ASPASN-PWY	superpathway of L-aspartate and L-asparagine biosynthesis	TS/TT	Haemophilus influenzae
ASPASN-PWY	superpathway of L-aspartate and L-asparagine biosynthesis	TS/TT	Haemophilus sp C1
ASPASN-PWY	superpathway of L-aspartate and L-asparagine biosynthesis	TS/TT	Klebsiella pneumoniae
ASPASN-PWY	superpathway of L-aspartate and L-asparagine biosynthesis	TS/TT	Prevotella buccalis
ASPASN-PWY	superpathway of L-aspartate and L-asparagine biosynthesis	TS/TT	Prevotella timonensis
ASPASN-PWY	superpathway of L-aspartate and L-asparagine biosynthesis	TS/TT	Serratia grimesii
ASPASN-PWY	superpathway of L-aspartate and L-asparagine biosynthesis	TS/TT	Streptococcus mitis
ASPASN-PWY	superpathway of L-aspartate and L-asparagine biosynthesis	TS/TT	Streptococcus pneumoniae
ASPASN-PWY	superpathway of L-aspartate and L-asparagine biosynthesis	TS/TT	Suttonella indologenes
BRANCHED-CHAIN-AA-SYN-PWY	superpathway of branched chain amino acid biosynthesis	TS/TT	Acinetobacter junii
BRANCHED-CHAIN-AA-SYN-PWY	superpathway of branched chain amino acid biosynthesis	TS/TT	Bifidobacterium adolescentis
BRANCHED-CHAIN-AA-SYN-PWY	superpathway of branched chain amino acid biosynthesis	TS/TT	Bifidobacterium bifidum
BRANCHED-CHAIN-AA-SYN-PWY	superpathway of branched chain amino acid biosynthesis	TS/TT	Bifidobacterium breve
BRANCHED-CHAIN-AA-SYN-PWY	superpathway of branched chain amino acid biosynthesis	TS/TT	Bifidobacterium catenulatum
BRANCHED-CHAIN-AA-SYN-PWY	superpathway of branched chain amino acid biosynthesis	TS/TT	Bifidobacterium longum
BRANCHED-CHAIN-AA-SYN-PWY	superpathway of branched chain amino acid biosynthesis	TS/TT	Corynebacterium accolens
BRANCHED-CHAIN-AA-SYN-PWY	superpathway of branched chain amino acid biosynthesis	TS/TT	Corynebacterium amycolatum
BRANCHED-CHAIN-AA-SYN-PWY	superpathway of branched chain amino acid biosynthesis	TS/TT	Corynebacterium jeikeium
BRANCHED-CHAIN-AA-SYN-PWY	superpathway of branched chain amino acid biosynthesis	TS/TT	Corynebacterium mastitidis
BRANCHED-CHAIN-AA-SYN-PWY	superpathway of branched chain amino acid biosynthesis	TS/TT	Corynebacterium pseudodiphtheriticum
BRANCHED-CHAIN-AA-SYN-PWY	superpathway of branched chain amino acid biosynthesis	TS/TT	Elizabethkingia bruuniana
BRANCHED-CHAIN-AA-SYN-PWY	superpathway of branched chain amino acid biosynthesis	TS/TT	Ewingella americana
BRANCHED-CHAIN-AA-SYN-PWY	superpathway of branched chain amino acid biosynthesis	TS/TT	Haemophilus aegyptius
BRANCHED-CHAIN-AA-SYN-PWY	superpathway of branched chain amino acid biosynthesis	TS/TT	Haemophilus influenzae
BRANCHED-CHAIN-AA-SYN-PWY	superpathway of branched chain amino acid biosynthesis	TS/TT	Klebsiella pneumoniae
BRANCHED-CHAIN-AA-SYN-PWY	superpathway of branched chain amino acid biosynthesis	TS/TT	Mobiluncus curtisii
BRANCHED-CHAIN-AA-SYN-PWY	superpathway of branched chain amino acid biosynthesis	TS/TT	Moraxella lacunata
BRANCHED-CHAIN-AA-SYN-PWY	superpathway of branched chain amino acid biosynthesis	TS/TT	Moraxella nonliquefaciens
BRANCHED-CHAIN-AA-SYN-PWY	superpathway of branched chain amino acid biosynthesis	TS/TT	Ochrobactrum pseudogrignonense
BRANCHED-CHAIN-AA-SYN-PWY	superpathway of branched chain amino acid biosynthesis	TS/TT	Pantoea agglomerans
BRANCHED-CHAIN-AA-SYN-PWY	superpathway of branched chain amino acid biosynthesis	TS/TT	Pantoea vagans
BRANCHED-CHAIN-AA-SYN-PWY	superpathway of branched chain amino acid biosynthesis	TS/TT	Rothia mucilaginosa
BRANCHED-CHAIN-AA-SYN-PWY	superpathway of branched chain amino acid biosynthesis	TS/TT	Staphylococcus aureus
BRANCHED-CHAIN-AA-SYN-PWY	superpathway of branched chain amino acid biosynthesis	TS/TT	Staphylococcus epidermidis
BRANCHED-CHAIN-AA-SYN-PWY	superpathway of branched chain amino acid biosynthesis	TS/TT	Staphylococcus xylosus
BRANCHED-CHAIN-AA-SYN-PWY	superpathway of branched chain amino acid biosynthesis	TS/TT	Streptococcus mitis
BRANCHED-CHAIN-AA-SYN-PWY	superpathway of branched chain amino acid biosynthesis	TS/TT	Streptococcus pneumoniae
BRANCHED-CHAIN-AA-SYN-PWY	superpathway of branched chain amino acid biosynthesis	TS/TT	Streptococcus pseudopneumoniae
BRANCHED-CHAIN-AA-SYN-PWY	superpathway of branched chain amino acid biosynthesis	TS/TT	Streptomyces albidoflavus
BRANCHED-CHAIN-AA-SYN-PWY	superpathway of branched chain amino acid biosynthesis	TS/TT	Suttonella indologenes
CALVIN-PWY	Calvin-Benson-Bassham cycle	TS/TT	Acinetobacter junii
CALVIN-PWY	Calvin-Benson-Bassham cycle	TS/TT	Elizabethkingia bruuniana
CALVIN-PWY	Calvin-Benson-Bassham cycle	TS/TT	Ewingella americana
CALVIN-PWY	Calvin-Benson-Bassham cycle	TS/TT	Haemophilus haemolyticus
CALVIN-PWY	Calvin-Benson-Bassham cycle	TS/TT	Haemophilus influenzae
CALVIN-PWY	Calvin-Benson-Bassham cycle	TS/TT	Haemophilus sp C1
CALVIN-PWY	Calvin-Benson-Bassham cycle	TS/TT	Klebsiella pneumoniae
CALVIN-PWY	Calvin-Benson-Bassham cycle	TS/TT	Lactococcus garvieae
CALVIN-PWY	Calvin-Benson-Bassham cycle	TS/TT	Lactococcus lactis
CALVIN-PWY	Calvin-Benson-Bassham cycle	TS/TT	Moraxella bovis
CALVIN-PWY	Calvin-Benson-Bassham cycle	TS/TT	Moraxella lacunata
CALVIN-PWY	Calvin-Benson-Bassham cycle	TS/TT	Moraxella nonliquefaciens
CALVIN-PWY	Calvin-Benson-Bassham cycle	TS/TT	Neisseria flavescens
CALVIN-PWY	Calvin-Benson-Bassham cycle	TS/TT	Neisseria subflava
CALVIN-PWY	Calvin-Benson-Bassham cycle	TS/TT	Pantoea agglomerans
CALVIN-PWY	Calvin-Benson-Bassham cycle	TS/TT	Pantoea vagans
CALVIN-PWY	Calvin-Benson-Bassham cycle	TS/TT	Porphyromonas uenonis
CALVIN-PWY	Calvin-Benson-Bassham cycle	TS/TT	Staphylococcus aureus
CALVIN-PWY	Calvin-Benson-Bassham cycle	TS/TT	Staphylococcus epidermidis
CALVIN-PWY	Calvin-Benson-Bassham cycle	TS/TT	Staphylococcus equorum
CALVIN-PWY	Calvin-Benson-Bassham cycle	TS/TT	Staphylococcus saprophyticus
CALVIN-PWY	Calvin-Benson-Bassham cycle	TS/TT	Staphylococcus schweitzeri
CALVIN-PWY	Calvin-Benson-Bassham cycle	TS/TT	Staphylococcus xylosus
CALVIN-PWY	Calvin-Benson-Bassham cycle	TS/TT	Streptococcus pneumoniae
CALVIN-PWY	Calvin-Benson-Bassham cycle	TS/TT	Suttonella indologenes
CITRULBIO-PWY	L-citrulline biosynthesis	TS/TT	Klebsiella pneumoniae
CITRULBIO-PWY	L-citrulline biosynthesis	TS/TT	Ochrobactrum pseudogrignonense
CITRULBIO-PWY	L-citrulline biosynthesis	TS/TT	Staphylococcus aureus
CITRULBIO-PWY	L-citrulline biosynthesis	TS/TT	Staphylococcus schweitzeri
CITRULBIO-PWY	L-citrulline biosynthesis	TS/TT	Streptococcus pneumoniae
CITRULBIO-PWY	L-citrulline biosynthesis	TS/TT	Streptomyces albidoflavus
CITRULBIO-PWY	L-citrulline biosynthesis	TS/TT	Streptomyces albus
CITRULBIO-PWY	L-citrulline biosynthesis	TS/TT	Streptomyces wadayamensis
COA-PWY	coenzyme A biosynthesis I (prokaryotic)	TS/TT	Acetobacter orientalis
COA-PWY	coenzyme A biosynthesis I (prokaryotic)	TS/TT	Aerococcus christensenii
COA-PWY	coenzyme A biosynthesis I (prokaryotic)	TS/TT	Anaerococcus prevotii
COA-PWY	coenzyme A biosynthesis I (prokaryotic)	TS/TT	Atopobium vaginae
COA-PWY	coenzyme A biosynthesis I (prokaryotic)	TS/TT	Bacillus cereus group
COA-PWY	coenzyme A biosynthesis I (prokaryotic)	TS/TT	Bifidobacterium adolescentis
COA-PWY	coenzyme A biosynthesis I (prokaryotic)	TS/TT	Bifidobacterium catenulatum
COA-PWY	coenzyme A biosynthesis I (prokaryotic)	TS/TT	Bifidobacterium longum
COA-PWY	coenzyme A biosynthesis I (prokaryotic)	TS/TT	Blautia sp CAG 52
COA-PWY	coenzyme A biosynthesis I (prokaryotic)	TS/TT	Brachybacterium faecium
COA-PWY	coenzyme A biosynthesis I (prokaryotic)	TS/TT	Collinsella aerofaciens
COA-PWY	coenzyme A biosynthesis I (prokaryotic)	TS/TT	Coriobacteriales bacterium DNF00809
COA-PWY	coenzyme A biosynthesis I (prokaryotic)	TS/TT	Corynebacterium accolens
COA-PWY	coenzyme A biosynthesis I (prokaryotic)	TS/TT	Corynebacterium amycolatum
COA-PWY	coenzyme A biosynthesis I (prokaryotic)	TS/TT	Corynebacterium jeikeium
COA-PWY	coenzyme A biosynthesis I (prokaryotic)	TS/TT	Corynebacterium mastitidis
COA-PWY	coenzyme A biosynthesis I (prokaryotic)	TS/TT	Corynebacterium oculi
COA-PWY	coenzyme A biosynthesis I (prokaryotic)	TS/TT	Cutibacterium acnes
COA-PWY	coenzyme A biosynthesis I (prokaryotic)	TS/TT	Cutibacterium avidum
COA-PWY	coenzyme A biosynthesis I (prokaryotic)	TS/TT	Dialister micraerophilus
COA-PWY	coenzyme A biosynthesis I (prokaryotic)	TS/TT	Dolosigranulum pigrum
COA-PWY	coenzyme A biosynthesis I (prokaryotic)	TS/TT	Elizabethkingia bruuniana
COA-PWY	coenzyme A biosynthesis I (prokaryotic)	TS/TT	Ewingella americana
COA-PWY	coenzyme A biosynthesis I (prokaryotic)	TS/TT	Haemophilus aegyptius
COA-PWY	coenzyme A biosynthesis I (prokaryotic)	TS/TT	Haemophilus influenzae
COA-PWY	coenzyme A biosynthesis I (prokaryotic)	TS/TT	Haemophilus sp C1
COA-PWY	coenzyme A biosynthesis I (prokaryotic)	TS/TT	Holdemanella biformis
COA-PWY	coenzyme A biosynthesis I (prokaryotic)	TS/TT	Klebsiella oxytoca
COA-PWY	coenzyme A biosynthesis I (prokaryotic)	TS/TT	Klebsiella pneumoniae
COA-PWY	coenzyme A biosynthesis I (prokaryotic)	TS/TT	Kocuria palustris
COA-PWY	coenzyme A biosynthesis I (prokaryotic)	TS/TT	Lactococcus garvieae
COA-PWY	coenzyme A biosynthesis I (prokaryotic)	TS/TT	Lactococcus lactis
COA-PWY	coenzyme A biosynthesis I (prokaryotic)	TS/TT	Leuconostoc pseudomesenteroides
COA-PWY	coenzyme A biosynthesis I (prokaryotic)	TS/TT	Methylobacterium sp Leaf90
COA-PWY	coenzyme A biosynthesis I (prokaryotic)	TS/TT	Methylorubrum zatmanii
COA-PWY	coenzyme A biosynthesis I (prokaryotic)	TS/TT	Mobiluncus curtisii
COA-PWY	coenzyme A biosynthesis I (prokaryotic)	TS/TT	Moraxella catarrhalis
COA-PWY	coenzyme A biosynthesis I (prokaryotic)	TS/TT	Moraxella lincolnii
COA-PWY	coenzyme A biosynthesis I (prokaryotic)	TS/TT	Moraxella nonliquefaciens
COA-PWY	coenzyme A biosynthesis I (prokaryotic)	TS/TT	Neisseria flavescens
COA-PWY	coenzyme A biosynthesis I (prokaryotic)	TS/TT	Neisseria meningitidis
COA-PWY	coenzyme A biosynthesis I (prokaryotic)	TS/TT	Neisseria subflava
COA-PWY	coenzyme A biosynthesis I (prokaryotic)	TS/TT	Ochrobactrum pseudogrignonense
COA-PWY	coenzyme A biosynthesis I (prokaryotic)	TS/TT	Pantoea vagans
COA-PWY	coenzyme A biosynthesis I (prokaryotic)	TS/TT	Porphyromonas uenonis
COA-PWY	coenzyme A biosynthesis I (prokaryotic)	TS/TT	Propionibacterium namnetense
COA-PWY	coenzyme A biosynthesis I (prokaryotic)	TS/TT	Rothia mucilaginosa
COA-PWY	coenzyme A biosynthesis I (prokaryotic)	TS/TT	Serratia grimesii
COA-PWY	coenzyme A biosynthesis I (prokaryotic)	TS/TT	Sneathia amnii
COA-PWY	coenzyme A biosynthesis I (prokaryotic)	TS/TT	Staphylococcus aureus
COA-PWY	coenzyme A biosynthesis I (prokaryotic)	TS/TT	Staphylococcus epidermidis
COA-PWY	coenzyme A biosynthesis I (prokaryotic)	TS/TT	Staphylococcus equorum
COA-PWY	coenzyme A biosynthesis I (prokaryotic)	TS/TT	Staphylococcus hominis
COA-PWY	coenzyme A biosynthesis I (prokaryotic)	TS/TT	Staphylococcus xylosus
COA-PWY	coenzyme A biosynthesis I (prokaryotic)	TS/TT	Streptococcus mitis
COA-PWY	coenzyme A biosynthesis I (prokaryotic)	TS/TT	Streptococcus oralis
COA-PWY	coenzyme A biosynthesis I (prokaryotic)	TS/TT	Streptococcus pneumoniae
COA-PWY	coenzyme A biosynthesis I (prokaryotic)	TS/TT	Streptococcus pseudopneumoniae
COA-PWY	coenzyme A biosynthesis I (prokaryotic)	TS/TT	Streptomyces albus
COA-PWY	coenzyme A biosynthesis I (prokaryotic)	TS/TT	Streptomyces wadayamensis
COA-PWY	coenzyme A biosynthesis I (prokaryotic)	TS/TT	Suttonella indologenes
COA-PWY	coenzyme A biosynthesis I (prokaryotic)	TS/TT	Tissierellia bacterium KA00581
COA-PWY	coenzyme A biosynthesis I (prokaryotic)	TS/TT	Veillonella montpellierensis
COA-PWY	coenzyme A biosynthesis I (prokaryotic)	TS/TT	Veillonellaceae bacterium DNF00626
COA-PWY-1	superpathway of coenzyme A biosynthesis III (mammals)	TS/TT	Acetobacter orientalis
COA-PWY-1	superpathway of coenzyme A biosynthesis III (mammals)	TS/TT	Atopobium vaginae
COA-PWY-1	superpathway of coenzyme A biosynthesis III (mammals)	TS/TT	Bacillus cereus group
COA-PWY-1	superpathway of coenzyme A biosynthesis III (mammals)	TS/TT	Bifidobacterium adolescentis
COA-PWY-1	superpathway of coenzyme A biosynthesis III (mammals)	TS/TT	Bifidobacterium catenulatum
COA-PWY-1	superpathway of coenzyme A biosynthesis III (mammals)	TS/TT	Bifidobacterium longum
COA-PWY-1	superpathway of coenzyme A biosynthesis III (mammals)	TS/TT	Blautia sp CAG 52
COA-PWY-1	superpathway of coenzyme A biosynthesis III (mammals)	TS/TT	Collinsella aerofaciens
COA-PWY-1	superpathway of coenzyme A biosynthesis III (mammals)	TS/TT	Coriobacteriales bacterium DNF00809
COA-PWY-1	superpathway of coenzyme A biosynthesis III (mammals)	TS/TT	Corynebacterium accolens
COA-PWY-1	superpathway of coenzyme A biosynthesis III (mammals)	TS/TT	Corynebacterium amycolatum
COA-PWY-1	superpathway of coenzyme A biosynthesis III (mammals)	TS/TT	Corynebacterium jeikeium
COA-PWY-1	superpathway of coenzyme A biosynthesis III (mammals)	TS/TT	Corynebacterium mastitidis
COA-PWY-1	superpathway of coenzyme A biosynthesis III (mammals)	TS/TT	Corynebacterium oculi
COA-PWY-1	superpathway of coenzyme A biosynthesis III (mammals)	TS/TT	Cutibacterium acnes
COA-PWY-1	superpathway of coenzyme A biosynthesis III (mammals)	TS/TT	Dolosigranulum pigrum
COA-PWY-1	superpathway of coenzyme A biosynthesis III (mammals)	TS/TT	Elizabethkingia bruuniana
COA-PWY-1	superpathway of coenzyme A biosynthesis III (mammals)	TS/TT	Haemophilus aegyptius
COA-PWY-1	superpathway of coenzyme A biosynthesis III (mammals)	TS/TT	Haemophilus haemolyticus
COA-PWY-1	superpathway of coenzyme A biosynthesis III (mammals)	TS/TT	Haemophilus sp C1
COA-PWY-1	superpathway of coenzyme A biosynthesis III (mammals)	TS/TT	Holdemanella biformis
COA-PWY-1	superpathway of coenzyme A biosynthesis III (mammals)	TS/TT	Klebsiella pneumoniae
COA-PWY-1	superpathway of coenzyme A biosynthesis III (mammals)	TS/TT	Lactococcus garvieae
COA-PWY-1	superpathway of coenzyme A biosynthesis III (mammals)	TS/TT	Mobiluncus curtisii
COA-PWY-1	superpathway of coenzyme A biosynthesis III (mammals)	TS/TT	Moraxella catarrhalis
COA-PWY-1	superpathway of coenzyme A biosynthesis III (mammals)	TS/TT	Moraxella lincolnii
COA-PWY-1	superpathway of coenzyme A biosynthesis III (mammals)	TS/TT	Moraxella nonliquefaciens
COA-PWY-1	superpathway of coenzyme A biosynthesis III (mammals)	TS/TT	Neisseria flavescens
COA-PWY-1	superpathway of coenzyme A biosynthesis III (mammals)	TS/TT	Neisseria meningitidis
COA-PWY-1	superpathway of coenzyme A biosynthesis III (mammals)	TS/TT	Neisseria subflava
COA-PWY-1	superpathway of coenzyme A biosynthesis III (mammals)	TS/TT	Ochrobactrum pseudogrignonense
COA-PWY-1	superpathway of coenzyme A biosynthesis III (mammals)	TS/TT	Pantoea vagans
COA-PWY-1	superpathway of coenzyme A biosynthesis III (mammals)	TS/TT	Porphyromonas uenonis
COA-PWY-1	superpathway of coenzyme A biosynthesis III (mammals)	TS/TT	Rothia mucilaginosa
COA-PWY-1	superpathway of coenzyme A biosynthesis III (mammals)	TS/TT	Staphylococcus aureus
COA-PWY-1	superpathway of coenzyme A biosynthesis III (mammals)	TS/TT	Staphylococcus epidermidis
COA-PWY-1	superpathway of coenzyme A biosynthesis III (mammals)	TS/TT	Staphylococcus xylosus
COA-PWY-1	superpathway of coenzyme A biosynthesis III (mammals)	TS/TT	Streptococcus pneumoniae
COA-PWY-1	superpathway of coenzyme A biosynthesis III (mammals)	TS/TT	Streptomyces albidoflavus
COA-PWY-1	superpathway of coenzyme A biosynthesis III (mammals)	TS/TT	Streptomyces albus
COA-PWY-1	superpathway of coenzyme A biosynthesis III (mammals)	TS/TT	Streptomyces koyangensis
COA-PWY-1	superpathway of coenzyme A biosynthesis III (mammals)	TS/TT	Streptomyces wadayamensis
COA-PWY-1	superpathway of coenzyme A biosynthesis III (mammals)	TS/TT	Suttonella indologenes
COA-PWY-1	superpathway of coenzyme A biosynthesis III (mammals)	TS/TT	Tissierellia bacterium KA00581
COA-PWY-1	superpathway of coenzyme A biosynthesis III (mammals)	TS/TT	Veillonella montpellierensis
COA-PWY-1	superpathway of coenzyme A biosynthesis III (mammals)	TS/TT	Veillonellaceae bacterium DNF00626
COMPLETE-ARO-PWY	superpathway of aromatic amino acid biosynthesis	TS/TT	Acetobacter orientalis
COMPLETE-ARO-PWY	superpathway of aromatic amino acid biosynthesis	TS/TT	Acinetobacter junii
COMPLETE-ARO-PWY	superpathway of aromatic amino acid biosynthesis	TS/TT	Bifidobacterium longum
COMPLETE-ARO-PWY	superpathway of aromatic amino acid biosynthesis	TS/TT	Corynebacterium amycolatum
COMPLETE-ARO-PWY	superpathway of aromatic amino acid biosynthesis	TS/TT	Corynebacterium jeikeium
COMPLETE-ARO-PWY	superpathway of aromatic amino acid biosynthesis	TS/TT	Elizabethkingia bruuniana
COMPLETE-ARO-PWY	superpathway of aromatic amino acid biosynthesis	TS/TT	Haemophilus aegyptius
COMPLETE-ARO-PWY	superpathway of aromatic amino acid biosynthesis	TS/TT	Haemophilus haemolyticus
COMPLETE-ARO-PWY	superpathway of aromatic amino acid biosynthesis	TS/TT	Haemophilus influenzae
COMPLETE-ARO-PWY	superpathway of aromatic amino acid biosynthesis	TS/TT	Haemophilus sp C1
COMPLETE-ARO-PWY	superpathway of aromatic amino acid biosynthesis	TS/TT	Klebsiella pneumoniae
COMPLETE-ARO-PWY	superpathway of aromatic amino acid biosynthesis	TS/TT	Moraxella catarrhalis
COMPLETE-ARO-PWY	superpathway of aromatic amino acid biosynthesis	TS/TT	Moraxella lacunata
COMPLETE-ARO-PWY	superpathway of aromatic amino acid biosynthesis	TS/TT	Moraxella nonliquefaciens
COMPLETE-ARO-PWY	superpathway of aromatic amino acid biosynthesis	TS/TT	Neisseria flavescens
COMPLETE-ARO-PWY	superpathway of aromatic amino acid biosynthesis	TS/TT	Neisseria subflava
COMPLETE-ARO-PWY	superpathway of aromatic amino acid biosynthesis	TS/TT	Ochrobactrum pseudogrignonense
COMPLETE-ARO-PWY	superpathway of aromatic amino acid biosynthesis	TS/TT	Pantoea agglomerans
COMPLETE-ARO-PWY	superpathway of aromatic amino acid biosynthesis	TS/TT	Pantoea vagans
COMPLETE-ARO-PWY	superpathway of aromatic amino acid biosynthesis	TS/TT	Staphylococcus aureus
COMPLETE-ARO-PWY	superpathway of aromatic amino acid biosynthesis	TS/TT	Staphylococcus epidermidis
COMPLETE-ARO-PWY	superpathway of aromatic amino acid biosynthesis	TS/TT	Streptococcus oralis
COMPLETE-ARO-PWY	superpathway of aromatic amino acid biosynthesis	TS/TT	Streptococcus pneumoniae
COMPLETE-ARO-PWY	superpathway of aromatic amino acid biosynthesis	TS/TT	Streptomyces albidoflavus
COMPLETE-ARO-PWY	superpathway of aromatic amino acid biosynthesis	TS/TT	Streptomyces albus
COMPLETE-ARO-PWY	superpathway of aromatic amino acid biosynthesis	TS/TT	Suttonella indologenes
DAPLYSINESYN-PWY	L-lysine biosynthesis I	TS/TT	Acetobacter orientalis
DAPLYSINESYN-PWY	L-lysine biosynthesis I	TS/TT	Acinetobacter junii
DAPLYSINESYN-PWY	L-lysine biosynthesis I	TS/TT	Bifidobacterium adolescentis
DAPLYSINESYN-PWY	L-lysine biosynthesis I	TS/TT	Bifidobacterium catenulatum
DAPLYSINESYN-PWY	L-lysine biosynthesis I	TS/TT	Bifidobacterium longum
DAPLYSINESYN-PWY	L-lysine biosynthesis I	TS/TT	Corynebacterium amycolatum
DAPLYSINESYN-PWY	L-lysine biosynthesis I	TS/TT	Corynebacterium jeikeium
DAPLYSINESYN-PWY	L-lysine biosynthesis I	TS/TT	Cutibacterium acnes
DAPLYSINESYN-PWY	L-lysine biosynthesis I	TS/TT	Cutibacterium avidum
DAPLYSINESYN-PWY	L-lysine biosynthesis I	TS/TT	Elizabethkingia bruuniana
DAPLYSINESYN-PWY	L-lysine biosynthesis I	TS/TT	Ewingella americana
DAPLYSINESYN-PWY	L-lysine biosynthesis I	TS/TT	Haemophilus haemolyticus
DAPLYSINESYN-PWY	L-lysine biosynthesis I	TS/TT	Haemophilus influenzae
DAPLYSINESYN-PWY	L-lysine biosynthesis I	TS/TT	Haemophilus sp C1
DAPLYSINESYN-PWY	L-lysine biosynthesis I	TS/TT	Klebsiella pneumoniae
DAPLYSINESYN-PWY	L-lysine biosynthesis I	TS/TT	Moraxella lacunata
DAPLYSINESYN-PWY	L-lysine biosynthesis I	TS/TT	Moraxella nonliquefaciens
DAPLYSINESYN-PWY	L-lysine biosynthesis I	TS/TT	Neisseria flavescens
DAPLYSINESYN-PWY	L-lysine biosynthesis I	TS/TT	Neisseria subflava
DAPLYSINESYN-PWY	L-lysine biosynthesis I	TS/TT	Ochrobactrum pseudogrignonense
DAPLYSINESYN-PWY	L-lysine biosynthesis I	TS/TT	Pantoea agglomerans
DAPLYSINESYN-PWY	L-lysine biosynthesis I	TS/TT	Pantoea vagans
DAPLYSINESYN-PWY	L-lysine biosynthesis I	TS/TT	Serratia grimesii
DAPLYSINESYN-PWY	L-lysine biosynthesis I	TS/TT	Streptococcus pneumoniae
DAPLYSINESYN-PWY	L-lysine biosynthesis I	TS/TT	Streptomyces albidoflavus
DAPLYSINESYN-PWY	L-lysine biosynthesis I	TS/TT	Streptomyces albus
DAPLYSINESYN-PWY	L-lysine biosynthesis I	TS/TT	Suttonella indologenes
DTDPRHAMSYN-PWY	dTDP-&beta;-L-rhamnose biosynthesis	TS/TT	Acetobacter orientalis
DTDPRHAMSYN-PWY	dTDP-&beta;-L-rhamnose biosynthesis	TS/TT	Atopobium vaginae
DTDPRHAMSYN-PWY	dTDP-&beta;-L-rhamnose biosynthesis	TS/TT	Bifidobacterium adolescentis
DTDPRHAMSYN-PWY	dTDP-&beta;-L-rhamnose biosynthesis	TS/TT	Bifidobacterium bifidum
DTDPRHAMSYN-PWY	dTDP-&beta;-L-rhamnose biosynthesis	TS/TT	Bifidobacterium breve
DTDPRHAMSYN-PWY	dTDP-&beta;-L-rhamnose biosynthesis	TS/TT	Bifidobacterium longum
DTDPRHAMSYN-PWY	dTDP-&beta;-L-rhamnose biosynthesis	TS/TT	Blautia sp CAG 52
DTDPRHAMSYN-PWY	dTDP-&beta;-L-rhamnose biosynthesis	TS/TT	Collinsella aerofaciens
DTDPRHAMSYN-PWY	dTDP-&beta;-L-rhamnose biosynthesis	TS/TT	Corynebacterium accolens
DTDPRHAMSYN-PWY	dTDP-&beta;-L-rhamnose biosynthesis	TS/TT	Corynebacterium mastitidis
DTDPRHAMSYN-PWY	dTDP-&beta;-L-rhamnose biosynthesis	TS/TT	Corynebacterium pseudodiphtheriticum
DTDPRHAMSYN-PWY	dTDP-&beta;-L-rhamnose biosynthesis	TS/TT	Corynebacterium pseudogenitalium
DTDPRHAMSYN-PWY	dTDP-&beta;-L-rhamnose biosynthesis	TS/TT	Corynebacterium tuberculostearicum
DTDPRHAMSYN-PWY	dTDP-&beta;-L-rhamnose biosynthesis	TS/TT	Elizabethkingia bruuniana
DTDPRHAMSYN-PWY	dTDP-&beta;-L-rhamnose biosynthesis	TS/TT	Enterococcus hirae
DTDPRHAMSYN-PWY	dTDP-&beta;-L-rhamnose biosynthesis	TS/TT	Gemmiger formicilis
DTDPRHAMSYN-PWY	dTDP-&beta;-L-rhamnose biosynthesis	TS/TT	Lactobacillus ruminis
DTDPRHAMSYN-PWY	dTDP-&beta;-L-rhamnose biosynthesis	TS/TT	Lactococcus lactis
DTDPRHAMSYN-PWY	dTDP-&beta;-L-rhamnose biosynthesis	TS/TT	Methylobacterium sp Leaf90
DTDPRHAMSYN-PWY	dTDP-&beta;-L-rhamnose biosynthesis	TS/TT	Methylorubrum extorquens
DTDPRHAMSYN-PWY	dTDP-&beta;-L-rhamnose biosynthesis	TS/TT	Methylorubrum zatmanii
DTDPRHAMSYN-PWY	dTDP-&beta;-L-rhamnose biosynthesis	TS/TT	Mobiluncus curtisii
DTDPRHAMSYN-PWY	dTDP-&beta;-L-rhamnose biosynthesis	TS/TT	Neisseria flavescens
DTDPRHAMSYN-PWY	dTDP-&beta;-L-rhamnose biosynthesis	TS/TT	Neisseria meningitidis
DTDPRHAMSYN-PWY	dTDP-&beta;-L-rhamnose biosynthesis	TS/TT	Neisseria subflava
DTDPRHAMSYN-PWY	dTDP-&beta;-L-rhamnose biosynthesis	TS/TT	Ochrobactrum pseudogrignonense
DTDPRHAMSYN-PWY	dTDP-&beta;-L-rhamnose biosynthesis	TS/TT	Pantoea vagans
DTDPRHAMSYN-PWY	dTDP-&beta;-L-rhamnose biosynthesis	TS/TT	Porphyromonas uenonis
DTDPRHAMSYN-PWY	dTDP-&beta;-L-rhamnose biosynthesis	TS/TT	Prevotella buccalis
DTDPRHAMSYN-PWY	dTDP-&beta;-L-rhamnose biosynthesis	TS/TT	Prevotella timonensis
DTDPRHAMSYN-PWY	dTDP-&beta;-L-rhamnose biosynthesis	TS/TT	Rhodococcus rhodochrous
DTDPRHAMSYN-PWY	dTDP-&beta;-L-rhamnose biosynthesis	TS/TT	Rothia mucilaginosa
DTDPRHAMSYN-PWY	dTDP-&beta;-L-rhamnose biosynthesis	TS/TT	Stenotrophomonas maltophilia
DTDPRHAMSYN-PWY	dTDP-&beta;-L-rhamnose biosynthesis	TS/TT	Streptococcus cristatus
DTDPRHAMSYN-PWY	dTDP-&beta;-L-rhamnose biosynthesis	TS/TT	Streptococcus infantarius
DTDPRHAMSYN-PWY	dTDP-&beta;-L-rhamnose biosynthesis	TS/TT	Streptococcus lutetiensis
DTDPRHAMSYN-PWY	dTDP-&beta;-L-rhamnose biosynthesis	TS/TT	Streptococcus mitis
DTDPRHAMSYN-PWY	dTDP-&beta;-L-rhamnose biosynthesis	TS/TT	Streptococcus oralis
DTDPRHAMSYN-PWY	dTDP-&beta;-L-rhamnose biosynthesis	TS/TT	Streptococcus pneumoniae
DTDPRHAMSYN-PWY	dTDP-&beta;-L-rhamnose biosynthesis	TS/TT	Streptococcus viridans
FAO-PWY	fatty acid &beta;-oxidation I (generic)	TS/TT	Acinetobacter junii
FAO-PWY	fatty acid &beta;-oxidation I (generic)	TS/TT	Bacillus cereus group
FAO-PWY	fatty acid &beta;-oxidation I (generic)	TS/TT	Ewingella americana
FAO-PWY	fatty acid &beta;-oxidation I (generic)	TS/TT	Klebsiella pneumoniae
FAO-PWY	fatty acid &beta;-oxidation I (generic)	TS/TT	Moraxella catarrhalis
FAO-PWY	fatty acid &beta;-oxidation I (generic)	TS/TT	Moraxella lacunata
FAO-PWY	fatty acid &beta;-oxidation I (generic)	TS/TT	Moraxella lincolnii
FAO-PWY	fatty acid &beta;-oxidation I (generic)	TS/TT	Moraxella nonliquefaciens
FAO-PWY	fatty acid &beta;-oxidation I (generic)	TS/TT	Pantoea agglomerans
FAO-PWY	fatty acid &beta;-oxidation I (generic)	TS/TT	Pantoea vagans
FAO-PWY	fatty acid &beta;-oxidation I (generic)	TS/TT	Pseudomonas fluorescens group
FAO-PWY	fatty acid &beta;-oxidation I (generic)	TS/TT	Pseudomonas sp NS1 2017
FAO-PWY	fatty acid &beta;-oxidation I (generic)	TS/TT	Serratia grimesii
FAO-PWY	fatty acid &beta;-oxidation I (generic)	TS/TT	Stenotrophomonas maltophilia
FASYN-ELONG-PWY	fatty acid elongation -- saturated	TS/TT	Acinetobacter junii
FASYN-ELONG-PWY	fatty acid elongation -- saturated	TS/TT	Bifidobacterium breve
FASYN-ELONG-PWY	fatty acid elongation -- saturated	TS/TT	Bifidobacterium longum
FASYN-ELONG-PWY	fatty acid elongation -- saturated	TS/TT	Ewingella americana
FASYN-ELONG-PWY	fatty acid elongation -- saturated	TS/TT	Haemophilus aegyptius
FASYN-ELONG-PWY	fatty acid elongation -- saturated	TS/TT	Haemophilus haemolyticus
FASYN-ELONG-PWY	fatty acid elongation -- saturated	TS/TT	Haemophilus influenzae
FASYN-ELONG-PWY	fatty acid elongation -- saturated	TS/TT	Klebsiella pneumoniae
FASYN-ELONG-PWY	fatty acid elongation -- saturated	TS/TT	Moraxella catarrhalis
FASYN-ELONG-PWY	fatty acid elongation -- saturated	TS/TT	Moraxella lacunata
FASYN-ELONG-PWY	fatty acid elongation -- saturated	TS/TT	Moraxella nonliquefaciens
FASYN-ELONG-PWY	fatty acid elongation -- saturated	TS/TT	Neisseria flavescens
FASYN-ELONG-PWY	fatty acid elongation -- saturated	TS/TT	Neisseria subflava
FASYN-ELONG-PWY	fatty acid elongation -- saturated	TS/TT	Pantoea agglomerans
FASYN-ELONG-PWY	fatty acid elongation -- saturated	TS/TT	Pantoea vagans
FASYN-ELONG-PWY	fatty acid elongation -- saturated	TS/TT	Pseudomonas sp NS1 2017
FASYN-ELONG-PWY	fatty acid elongation -- saturated	TS/TT	Staphylococcus aureus
FASYN-ELONG-PWY	fatty acid elongation -- saturated	TS/TT	Stenotrophomonas maltophilia
FASYN-ELONG-PWY	fatty acid elongation -- saturated	TS/TT	Streptococcus oralis
FASYN-ELONG-PWY	fatty acid elongation -- saturated	TS/TT	Suttonella indologenes
GLUCONEO-PWY	gluconeogenesis I	TS/TT	Ewingella americana
GLUCONEO-PWY	gluconeogenesis I	TS/TT	Haemophilus aegyptius
GLUCONEO-PWY	gluconeogenesis I	TS/TT	Haemophilus influenzae
GLUCONEO-PWY	gluconeogenesis I	TS/TT	Haemophilus sp C1
GLUCONEO-PWY	gluconeogenesis I	TS/TT	Klebsiella pneumoniae
GLUCONEO-PWY	gluconeogenesis I	TS/TT	Moraxella bovis
GLUCONEO-PWY	gluconeogenesis I	TS/TT	Moraxella catarrhalis
GLUCONEO-PWY	gluconeogenesis I	TS/TT	Moraxella lacunata
GLUCONEO-PWY	gluconeogenesis I	TS/TT	Moraxella nonliquefaciens
GLUCONEO-PWY	gluconeogenesis I	TS/TT	Staphylococcus epidermidis
GLUCONEO-PWY	gluconeogenesis I	TS/TT	Staphylococcus xylosus
GLUCONEO-PWY	gluconeogenesis I	TS/TT	Streptococcus pneumoniae
GLUTORN-PWY	L-ornithine biosynthesis I	TS/TT	Acetobacter orientalis
GLUTORN-PWY	L-ornithine biosynthesis I	TS/TT	Acinetobacter junii
GLUTORN-PWY	L-ornithine biosynthesis I	TS/TT	Bifidobacterium bifidum
GLUTORN-PWY	L-ornithine biosynthesis I	TS/TT	Bifidobacterium breve
GLUTORN-PWY	L-ornithine biosynthesis I	TS/TT	Bifidobacterium catenulatum
GLUTORN-PWY	L-ornithine biosynthesis I	TS/TT	Bifidobacterium longum
GLUTORN-PWY	L-ornithine biosynthesis I	TS/TT	Collinsella aerofaciens
GLUTORN-PWY	L-ornithine biosynthesis I	TS/TT	Corynebacterium accolens
GLUTORN-PWY	L-ornithine biosynthesis I	TS/TT	Corynebacterium amycolatum
GLUTORN-PWY	L-ornithine biosynthesis I	TS/TT	Corynebacterium mastitidis
GLUTORN-PWY	L-ornithine biosynthesis I	TS/TT	Corynebacterium pseudodiphtheriticum
GLUTORN-PWY	L-ornithine biosynthesis I	TS/TT	Cutibacterium acnes
GLUTORN-PWY	L-ornithine biosynthesis I	TS/TT	Cutibacterium avidum
GLUTORN-PWY	L-ornithine biosynthesis I	TS/TT	Ewingella americana
GLUTORN-PWY	L-ornithine biosynthesis I	TS/TT	Gordonia paraffinivorans
GLUTORN-PWY	L-ornithine biosynthesis I	TS/TT	Klebsiella pneumoniae
GLUTORN-PWY	L-ornithine biosynthesis I	TS/TT	Kocuria palustris
GLUTORN-PWY	L-ornithine biosynthesis I	TS/TT	Mobiluncus curtisii
GLUTORN-PWY	L-ornithine biosynthesis I	TS/TT	Moraxella nonliquefaciens
GLUTORN-PWY	L-ornithine biosynthesis I	TS/TT	Neisseria flavescens
GLUTORN-PWY	L-ornithine biosynthesis I	TS/TT	Ochrobactrum pseudogrignonense
GLUTORN-PWY	L-ornithine biosynthesis I	TS/TT	Pantoea agglomerans
GLUTORN-PWY	L-ornithine biosynthesis I	TS/TT	Pantoea vagans
GLUTORN-PWY	L-ornithine biosynthesis I	TS/TT	Pseudomonas fluorescens group
GLUTORN-PWY	L-ornithine biosynthesis I	TS/TT	Rothia mucilaginosa
GLUTORN-PWY	L-ornithine biosynthesis I	TS/TT	Staphylococcus aureus
GLUTORN-PWY	L-ornithine biosynthesis I	TS/TT	Staphylococcus epidermidis
GLUTORN-PWY	L-ornithine biosynthesis I	TS/TT	Streptococcus pneumoniae
GLUTORN-PWY	L-ornithine biosynthesis I	TS/TT	Streptomyces albidoflavus
GLUTORN-PWY	L-ornithine biosynthesis I	TS/TT	Streptomyces albus
GLUTORN-PWY	L-ornithine biosynthesis I	TS/TT	Streptomyces wadayamensis
GLUTORN-PWY	L-ornithine biosynthesis I	TS/TT	Suttonella indologenes
GLYCOGENSYNTH-PWY	glycogen biosynthesis I (from ADP-D-Glucose)	TS/TT	Atopobium vaginae
GLYCOGENSYNTH-PWY	glycogen biosynthesis I (from ADP-D-Glucose)	TS/TT	Bifidobacterium adolescentis
GLYCOGENSYNTH-PWY	glycogen biosynthesis I (from ADP-D-Glucose)	TS/TT	Bifidobacterium bifidum
GLYCOGENSYNTH-PWY	glycogen biosynthesis I (from ADP-D-Glucose)	TS/TT	Bifidobacterium breve
GLYCOGENSYNTH-PWY	glycogen biosynthesis I (from ADP-D-Glucose)	TS/TT	Bifidobacterium catenulatum
GLYCOGENSYNTH-PWY	glycogen biosynthesis I (from ADP-D-Glucose)	TS/TT	Bifidobacterium longum
GLYCOGENSYNTH-PWY	glycogen biosynthesis I (from ADP-D-Glucose)	TS/TT	Blautia sp CAG 52
GLYCOGENSYNTH-PWY	glycogen biosynthesis I (from ADP-D-Glucose)	TS/TT	Corynebacterium amycolatum
GLYCOGENSYNTH-PWY	glycogen biosynthesis I (from ADP-D-Glucose)	TS/TT	Corynebacterium jeikeium
GLYCOGENSYNTH-PWY	glycogen biosynthesis I (from ADP-D-Glucose)	TS/TT	Corynebacterium pseudogenitalium
GLYCOGENSYNTH-PWY	glycogen biosynthesis I (from ADP-D-Glucose)	TS/TT	Corynebacterium tuberculostearicum
GLYCOGENSYNTH-PWY	glycogen biosynthesis I (from ADP-D-Glucose)	TS/TT	Cutibacterium granulosum
GLYCOGENSYNTH-PWY	glycogen biosynthesis I (from ADP-D-Glucose)	TS/TT	Dolosigranulum pigrum
GLYCOGENSYNTH-PWY	glycogen biosynthesis I (from ADP-D-Glucose)	TS/TT	Elizabethkingia bruuniana
GLYCOGENSYNTH-PWY	glycogen biosynthesis I (from ADP-D-Glucose)	TS/TT	Ewingella americana
GLYCOGENSYNTH-PWY	glycogen biosynthesis I (from ADP-D-Glucose)	TS/TT	Gemmiger formicilis
GLYCOGENSYNTH-PWY	glycogen biosynthesis I (from ADP-D-Glucose)	TS/TT	Haemophilus influenzae
GLYCOGENSYNTH-PWY	glycogen biosynthesis I (from ADP-D-Glucose)	TS/TT	Holdemanella biformis
GLYCOGENSYNTH-PWY	glycogen biosynthesis I (from ADP-D-Glucose)	TS/TT	Klebsiella pneumoniae
GLYCOGENSYNTH-PWY	glycogen biosynthesis I (from ADP-D-Glucose)	TS/TT	Kocuria palustris
GLYCOGENSYNTH-PWY	glycogen biosynthesis I (from ADP-D-Glucose)	TS/TT	Lactobacillus ruminis
GLYCOGENSYNTH-PWY	glycogen biosynthesis I (from ADP-D-Glucose)	TS/TT	Lactococcus garvieae
GLYCOGENSYNTH-PWY	glycogen biosynthesis I (from ADP-D-Glucose)	TS/TT	Mobiluncus curtisii
GLYCOGENSYNTH-PWY	glycogen biosynthesis I (from ADP-D-Glucose)	TS/TT	Mycoplasma amphoriforme
GLYCOGENSYNTH-PWY	glycogen biosynthesis I (from ADP-D-Glucose)	TS/TT	Neisseria flavescens
GLYCOGENSYNTH-PWY	glycogen biosynthesis I (from ADP-D-Glucose)	TS/TT	Neisseria meningitidis
GLYCOGENSYNTH-PWY	glycogen biosynthesis I (from ADP-D-Glucose)	TS/TT	Neisseria subflava
GLYCOGENSYNTH-PWY	glycogen biosynthesis I (from ADP-D-Glucose)	TS/TT	Pantoea agglomerans
GLYCOGENSYNTH-PWY	glycogen biosynthesis I (from ADP-D-Glucose)	TS/TT	Pantoea sesami
GLYCOGENSYNTH-PWY	glycogen biosynthesis I (from ADP-D-Glucose)	TS/TT	Pantoea vagans
GLYCOGENSYNTH-PWY	glycogen biosynthesis I (from ADP-D-Glucose)	TS/TT	Serratia grimesii
GLYCOGENSYNTH-PWY	glycogen biosynthesis I (from ADP-D-Glucose)	TS/TT	Streptococcus cristatus
GLYCOGENSYNTH-PWY	glycogen biosynthesis I (from ADP-D-Glucose)	TS/TT	Streptococcus gordonii
GLYCOGENSYNTH-PWY	glycogen biosynthesis I (from ADP-D-Glucose)	TS/TT	Streptococcus mitis
GLYCOGENSYNTH-PWY	glycogen biosynthesis I (from ADP-D-Glucose)	TS/TT	Streptococcus oralis
GLYCOGENSYNTH-PWY	glycogen biosynthesis I (from ADP-D-Glucose)	TS/TT	Streptococcus pneumoniae
GLYCOGENSYNTH-PWY	glycogen biosynthesis I (from ADP-D-Glucose)	TS/TT	Streptococcus pseudopneumoniae
GLYCOGENSYNTH-PWY	glycogen biosynthesis I (from ADP-D-Glucose)	TS/TT	Streptomyces albidoflavus
GLYCOGENSYNTH-PWY	glycogen biosynthesis I (from ADP-D-Glucose)	TS/TT	Streptomyces albus
GLYCOGENSYNTH-PWY	glycogen biosynthesis I (from ADP-D-Glucose)	TS/TT	Streptomyces koyangensis
GLYCOGENSYNTH-PWY	glycogen biosynthesis I (from ADP-D-Glucose)	TS/TT	Suttonella indologenes
GLYCOLYSIS	glycolysis I (from glucose 6-phosphate)	TS/TT	Haemophilus aegyptius
GLYCOLYSIS	glycolysis I (from glucose 6-phosphate)	TS/TT	Haemophilus influenzae
GLYCOLYSIS	glycolysis I (from glucose 6-phosphate)	TS/TT	Haemophilus sp C1
GLYCOLYSIS	glycolysis I (from glucose 6-phosphate)	TS/TT	Klebsiella pneumoniae
GLYCOLYSIS	glycolysis I (from glucose 6-phosphate)	TS/TT	Pantoea agglomerans
GLYCOLYSIS	glycolysis I (from glucose 6-phosphate)	TS/TT	Pantoea vagans
GLYCOLYSIS	glycolysis I (from glucose 6-phosphate)	TS/TT	Staphylococcus aureus
GLYCOLYSIS	glycolysis I (from glucose 6-phosphate)	TS/TT	Staphylococcus epidermidis
GLYCOLYSIS	glycolysis I (from glucose 6-phosphate)	TS/TT	Staphylococcus xylosus
GLYCOLYSIS	glycolysis I (from glucose 6-phosphate)	TS/TT	Streptococcus cristatus
GLYOXYLATE-BYPASS	glyoxylate cycle	TS/TT	Corynebacterium amycolatum
GLYOXYLATE-BYPASS	glyoxylate cycle	TS/TT	Corynebacterium jeikeium
GLYOXYLATE-BYPASS	glyoxylate cycle	TS/TT	Corynebacterium mastitidis
GLYOXYLATE-BYPASS	glyoxylate cycle	TS/TT	Elizabethkingia bruuniana
GLYOXYLATE-BYPASS	glyoxylate cycle	TS/TT	Ewingella americana
GLYOXYLATE-BYPASS	glyoxylate cycle	TS/TT	Klebsiella pneumoniae
GLYOXYLATE-BYPASS	glyoxylate cycle	TS/TT	Pantoea agglomerans
GLYOXYLATE-BYPASS	glyoxylate cycle	TS/TT	Streptomyces albidoflavus
GLYOXYLATE-BYPASS	glyoxylate cycle	TS/TT	Streptomyces koyangensis
HEME-BIOSYNTHESIS-II	heme b biosynthesis I (aerobic)	TS/TT	Acetobacter orientalis
HEME-BIOSYNTHESIS-II	heme b biosynthesis I (aerobic)	TS/TT	Acinetobacter junii
HEME-BIOSYNTHESIS-II	heme b biosynthesis I (aerobic)	TS/TT	Corynebacterium accolens
HEME-BIOSYNTHESIS-II	heme b biosynthesis I (aerobic)	TS/TT	Corynebacterium amycolatum
HEME-BIOSYNTHESIS-II	heme b biosynthesis I (aerobic)	TS/TT	Corynebacterium jeikeium
HEME-BIOSYNTHESIS-II	heme b biosynthesis I (aerobic)	TS/TT	Corynebacterium mastitidis
HEME-BIOSYNTHESIS-II	heme b biosynthesis I (aerobic)	TS/TT	Cutibacterium acnes
HEME-BIOSYNTHESIS-II	heme b biosynthesis I (aerobic)	TS/TT	Klebsiella pneumoniae
HEME-BIOSYNTHESIS-II	heme b biosynthesis I (aerobic)	TS/TT	Kocuria palustris
HEME-BIOSYNTHESIS-II	heme b biosynthesis I (aerobic)	TS/TT	Moraxella lacunata
HEME-BIOSYNTHESIS-II	heme b biosynthesis I (aerobic)	TS/TT	Moraxella nonliquefaciens
HEME-BIOSYNTHESIS-II	heme b biosynthesis I (aerobic)	TS/TT	Neisseria flavescens
HEME-BIOSYNTHESIS-II	heme b biosynthesis I (aerobic)	TS/TT	Neisseria subflava
HEME-BIOSYNTHESIS-II	heme b biosynthesis I (aerobic)	TS/TT	Ochrobactrum pseudogrignonense
HEME-BIOSYNTHESIS-II	heme b biosynthesis I (aerobic)	TS/TT	Pantoea agglomerans
HEME-BIOSYNTHESIS-II	heme b biosynthesis I (aerobic)	TS/TT	Pantoea vagans
HEME-BIOSYNTHESIS-II	heme b biosynthesis I (aerobic)	TS/TT	Rothia mucilaginosa
HEME-BIOSYNTHESIS-II	heme b biosynthesis I (aerobic)	TS/TT	Staphylococcus aureus
HEME-BIOSYNTHESIS-II	heme b biosynthesis I (aerobic)	TS/TT	Staphylococcus epidermidis
HEME-BIOSYNTHESIS-II	heme b biosynthesis I (aerobic)	TS/TT	Staphylococcus equorum
HEME-BIOSYNTHESIS-II	heme b biosynthesis I (aerobic)	TS/TT	Staphylococcus hominis
HEME-BIOSYNTHESIS-II	heme b biosynthesis I (aerobic)	TS/TT	Staphylococcus pettenkoferi
HEME-BIOSYNTHESIS-II	heme b biosynthesis I (aerobic)	TS/TT	Staphylococcus schweitzeri
HEME-BIOSYNTHESIS-II	heme b biosynthesis I (aerobic)	TS/TT	Staphylococcus succinus
HEME-BIOSYNTHESIS-II	heme b biosynthesis I (aerobic)	TS/TT	Staphylococcus xylosus
HEME-BIOSYNTHESIS-II	heme b biosynthesis I (aerobic)	TS/TT	Streptococcus pneumoniae
HEME-BIOSYNTHESIS-II	heme b biosynthesis I (aerobic)	TS/TT	Streptomyces albidoflavus
HEME-BIOSYNTHESIS-II	heme b biosynthesis I (aerobic)	TS/TT	Streptomyces albus
HEMESYN2-PWY	heme b biosynthesis II (oxygen-independent)	TS/TT	Acetobacter orientalis
HEMESYN2-PWY	heme b biosynthesis II (oxygen-independent)	TS/TT	Elizabethkingia bruuniana
HEMESYN2-PWY	heme b biosynthesis II (oxygen-independent)	TS/TT	Ewingella americana
HEMESYN2-PWY	heme b biosynthesis II (oxygen-independent)	TS/TT	Klebsiella pneumoniae
HEMESYN2-PWY	heme b biosynthesis II (oxygen-independent)	TS/TT	Moraxella lacunata
HEMESYN2-PWY	heme b biosynthesis II (oxygen-independent)	TS/TT	Moraxella nonliquefaciens
HEMESYN2-PWY	heme b biosynthesis II (oxygen-independent)	TS/TT	Neisseria flavescens
HEMESYN2-PWY	heme b biosynthesis II (oxygen-independent)	TS/TT	Neisseria subflava
HEMESYN2-PWY	heme b biosynthesis II (oxygen-independent)	TS/TT	Ochrobactrum pseudogrignonense
HEMESYN2-PWY	heme b biosynthesis II (oxygen-independent)	TS/TT	Pantoea agglomerans
HEMESYN2-PWY	heme b biosynthesis II (oxygen-independent)	TS/TT	Pantoea vagans
HEMESYN2-PWY	heme b biosynthesis II (oxygen-independent)	TS/TT	Serratia grimesii
HEMESYN2-PWY	heme b biosynthesis II (oxygen-independent)	TS/TT	Staphylococcus aureus
HEMESYN2-PWY	heme b biosynthesis II (oxygen-independent)	TS/TT	Suttonella indologenes
HISDEG-PWY	L-histidine degradation I	TS/TT	Acinetobacter junii
HISDEG-PWY	L-histidine degradation I	TS/TT	Corynebacterium accolens
HISDEG-PWY	L-histidine degradation I	TS/TT	Corynebacterium mastitidis
HISDEG-PWY	L-histidine degradation I	TS/TT	Corynebacterium pseudodiphtheriticum
HISDEG-PWY	L-histidine degradation I	TS/TT	Corynebacterium pseudogenitalium
HISDEG-PWY	L-histidine degradation I	TS/TT	Corynebacterium tuberculostearicum
HISDEG-PWY	L-histidine degradation I	TS/TT	Cutibacterium acnes
HISDEG-PWY	L-histidine degradation I	TS/TT	Cutibacterium avidum
HISDEG-PWY	L-histidine degradation I	TS/TT	Cutibacterium granulosum
HISDEG-PWY	L-histidine degradation I	TS/TT	Elizabethkingia bruuniana
HISDEG-PWY	L-histidine degradation I	TS/TT	Klebsiella pneumoniae
HISDEG-PWY	L-histidine degradation I	TS/TT	Moraxella catarrhalis
HISDEG-PWY	L-histidine degradation I	TS/TT	Moraxella lacunata
HISDEG-PWY	L-histidine degradation I	TS/TT	Moraxella nonliquefaciens
HISDEG-PWY	L-histidine degradation I	TS/TT	Ochrobactrum pseudogrignonense
HISDEG-PWY	L-histidine degradation I	TS/TT	Pantoea vagans
HISDEG-PWY	L-histidine degradation I	TS/TT	Peptoniphilus harei
HISDEG-PWY	L-histidine degradation I	TS/TT	Prevotella buccalis
HISDEG-PWY	L-histidine degradation I	TS/TT	Prevotella timonensis
HISDEG-PWY	L-histidine degradation I	TS/TT	Propionibacterium namnetense
HISDEG-PWY	L-histidine degradation I	TS/TT	Rothia mucilaginosa
HISDEG-PWY	L-histidine degradation I	TS/TT	Staphylococcus aureus
HISDEG-PWY	L-histidine degradation I	TS/TT	Staphylococcus equorum
HISDEG-PWY	L-histidine degradation I	TS/TT	Staphylococcus schweitzeri
HISDEG-PWY	L-histidine degradation I	TS/TT	Staphylococcus succinus
HISDEG-PWY	L-histidine degradation I	TS/TT	Staphylococcus xylosus
HISDEG-PWY	L-histidine degradation I	TS/TT	Streptococcus cristatus
HISDEG-PWY	L-histidine degradation I	TS/TT	Streptomyces albidoflavus
HISDEG-PWY	L-histidine degradation I	TS/TT	Streptomyces albus
HISDEG-PWY	L-histidine degradation I	TS/TT	Streptomyces koyangensis
HISTSYN-PWY	L-histidine biosynthesis	TS/TT	Acetobacter orientalis
HISTSYN-PWY	L-histidine biosynthesis	TS/TT	Acinetobacter junii
HISTSYN-PWY	L-histidine biosynthesis	TS/TT	Bifidobacterium adolescentis
HISTSYN-PWY	L-histidine biosynthesis	TS/TT	Bifidobacterium breve
HISTSYN-PWY	L-histidine biosynthesis	TS/TT	Bifidobacterium catenulatum
HISTSYN-PWY	L-histidine biosynthesis	TS/TT	Bifidobacterium longum
HISTSYN-PWY	L-histidine biosynthesis	TS/TT	Collinsella aerofaciens
HISTSYN-PWY	L-histidine biosynthesis	TS/TT	Corynebacterium accolens
HISTSYN-PWY	L-histidine biosynthesis	TS/TT	Corynebacterium amycolatum
HISTSYN-PWY	L-histidine biosynthesis	TS/TT	Corynebacterium jeikeium
HISTSYN-PWY	L-histidine biosynthesis	TS/TT	Corynebacterium mastitidis
HISTSYN-PWY	L-histidine biosynthesis	TS/TT	Cutibacterium acnes
HISTSYN-PWY	L-histidine biosynthesis	TS/TT	Elizabethkingia bruuniana
HISTSYN-PWY	L-histidine biosynthesis	TS/TT	Haemophilus aegyptius
HISTSYN-PWY	L-histidine biosynthesis	TS/TT	Haemophilus influenzae
HISTSYN-PWY	L-histidine biosynthesis	TS/TT	Klebsiella pneumoniae
HISTSYN-PWY	L-histidine biosynthesis	TS/TT	Lactobacillus ruminis
HISTSYN-PWY	L-histidine biosynthesis	TS/TT	Lactococcus lactis
HISTSYN-PWY	L-histidine biosynthesis	TS/TT	Leuconostoc pseudomesenteroides
HISTSYN-PWY	L-histidine biosynthesis	TS/TT	Moraxella nonliquefaciens
HISTSYN-PWY	L-histidine biosynthesis	TS/TT	Neisseria flavescens
HISTSYN-PWY	L-histidine biosynthesis	TS/TT	Neisseria subflava
HISTSYN-PWY	L-histidine biosynthesis	TS/TT	Ochrobactrum pseudogrignonense
HISTSYN-PWY	L-histidine biosynthesis	TS/TT	Pantoea agglomerans
HISTSYN-PWY	L-histidine biosynthesis	TS/TT	Pantoea vagans
HISTSYN-PWY	L-histidine biosynthesis	TS/TT	Rothia mucilaginosa
HISTSYN-PWY	L-histidine biosynthesis	TS/TT	Staphylococcus aureus
HISTSYN-PWY	L-histidine biosynthesis	TS/TT	Staphylococcus epidermidis
HISTSYN-PWY	L-histidine biosynthesis	TS/TT	Staphylococcus schweitzeri
HISTSYN-PWY	L-histidine biosynthesis	TS/TT	Staphylococcus xylosus
HISTSYN-PWY	L-histidine biosynthesis	TS/TT	Streptococcus pneumoniae
HISTSYN-PWY	L-histidine biosynthesis	TS/TT	Streptomyces albidoflavus
HISTSYN-PWY	L-histidine biosynthesis	TS/TT	Streptomyces wadayamensis
HISTSYN-PWY	L-histidine biosynthesis	TS/TT	Suttonella indologenes
HSERMETANA-PWY	L-methionine biosynthesis III	TS/TT	Acetobacter orientalis
HSERMETANA-PWY	L-methionine biosynthesis III	TS/TT	Arthrobacter woluwensis
HSERMETANA-PWY	L-methionine biosynthesis III	TS/TT	Bifidobacterium bifidum
HSERMETANA-PWY	L-methionine biosynthesis III	TS/TT	Bifidobacterium breve
HSERMETANA-PWY	L-methionine biosynthesis III	TS/TT	Corynebacterium accolens
HSERMETANA-PWY	L-methionine biosynthesis III	TS/TT	Corynebacterium pseudogenitalium
HSERMETANA-PWY	L-methionine biosynthesis III	TS/TT	Corynebacterium tuberculostearicum
HSERMETANA-PWY	L-methionine biosynthesis III	TS/TT	Elizabethkingia bruuniana
HSERMETANA-PWY	L-methionine biosynthesis III	TS/TT	Haemophilus aegyptius
HSERMETANA-PWY	L-methionine biosynthesis III	TS/TT	Haemophilus influenzae
HSERMETANA-PWY	L-methionine biosynthesis III	TS/TT	Kocuria palustris
HSERMETANA-PWY	L-methionine biosynthesis III	TS/TT	Lactobacillus ruminis
HSERMETANA-PWY	L-methionine biosynthesis III	TS/TT	Leuconostoc pseudomesenteroides
HSERMETANA-PWY	L-methionine biosynthesis III	TS/TT	Microbacterium sp XT11
HSERMETANA-PWY	L-methionine biosynthesis III	TS/TT	Mobiluncus curtisii
HSERMETANA-PWY	L-methionine biosynthesis III	TS/TT	Ochrobactrum pseudogrignonense
HSERMETANA-PWY	L-methionine biosynthesis III	TS/TT	Staphylococcus aureus
HSERMETANA-PWY	L-methionine biosynthesis III	TS/TT	Staphylococcus saprophyticus
HSERMETANA-PWY	L-methionine biosynthesis III	TS/TT	Staphylococcus xylosus
HSERMETANA-PWY	L-methionine biosynthesis III	TS/TT	Streptococcus mitis
HSERMETANA-PWY	L-methionine biosynthesis III	TS/TT	Streptococcus oralis
HSERMETANA-PWY	L-methionine biosynthesis III	TS/TT	Streptococcus pneumoniae
HSERMETANA-PWY	L-methionine biosynthesis III	TS/TT	Streptococcus pseudopneumoniae
HSERMETANA-PWY	L-methionine biosynthesis III	TS/TT	Streptomyces albidoflavus
HSERMETANA-PWY	L-methionine biosynthesis III	TS/TT	Streptomyces albus
HSERMETANA-PWY	L-methionine biosynthesis III	TS/TT	Streptomyces koyangensis
ILEUSYN-PWY	L-isoleucine biosynthesis I (from threonine)	TS/TT	Acetobacter orientalis
ILEUSYN-PWY	L-isoleucine biosynthesis I (from threonine)	TS/TT	Acinetobacter junii
ILEUSYN-PWY	L-isoleucine biosynthesis I (from threonine)	TS/TT	Bifidobacterium adolescentis
ILEUSYN-PWY	L-isoleucine biosynthesis I (from threonine)	TS/TT	Bifidobacterium bifidum
ILEUSYN-PWY	L-isoleucine biosynthesis I (from threonine)	TS/TT	Bifidobacterium breve
ILEUSYN-PWY	L-isoleucine biosynthesis I (from threonine)	TS/TT	Bifidobacterium catenulatum
ILEUSYN-PWY	L-isoleucine biosynthesis I (from threonine)	TS/TT	Bifidobacterium longum
ILEUSYN-PWY	L-isoleucine biosynthesis I (from threonine)	TS/TT	Coriobacteriales bacterium DNF00809
ILEUSYN-PWY	L-isoleucine biosynthesis I (from threonine)	TS/TT	Corynebacterium accolens
ILEUSYN-PWY	L-isoleucine biosynthesis I (from threonine)	TS/TT	Corynebacterium amycolatum
ILEUSYN-PWY	L-isoleucine biosynthesis I (from threonine)	TS/TT	Corynebacterium jeikeium
ILEUSYN-PWY	L-isoleucine biosynthesis I (from threonine)	TS/TT	Corynebacterium mastitidis
ILEUSYN-PWY	L-isoleucine biosynthesis I (from threonine)	TS/TT	Corynebacterium pseudodiphtheriticum
ILEUSYN-PWY	L-isoleucine biosynthesis I (from threonine)	TS/TT	Cutibacterium avidum
ILEUSYN-PWY	L-isoleucine biosynthesis I (from threonine)	TS/TT	Elizabethkingia bruuniana
ILEUSYN-PWY	L-isoleucine biosynthesis I (from threonine)	TS/TT	Ewingella americana
ILEUSYN-PWY	L-isoleucine biosynthesis I (from threonine)	TS/TT	Gemmiger formicilis
ILEUSYN-PWY	L-isoleucine biosynthesis I (from threonine)	TS/TT	Haemophilus aegyptius
ILEUSYN-PWY	L-isoleucine biosynthesis I (from threonine)	TS/TT	Haemophilus influenzae
ILEUSYN-PWY	L-isoleucine biosynthesis I (from threonine)	TS/TT	Klebsiella pneumoniae
ILEUSYN-PWY	L-isoleucine biosynthesis I (from threonine)	TS/TT	Methylobacterium sp DM1
ILEUSYN-PWY	L-isoleucine biosynthesis I (from threonine)	TS/TT	Mobiluncus curtisii
ILEUSYN-PWY	L-isoleucine biosynthesis I (from threonine)	TS/TT	Moraxella lacunata
ILEUSYN-PWY	L-isoleucine biosynthesis I (from threonine)	TS/TT	Moraxella lincolnii
ILEUSYN-PWY	L-isoleucine biosynthesis I (from threonine)	TS/TT	Moraxella nonliquefaciens
ILEUSYN-PWY	L-isoleucine biosynthesis I (from threonine)	TS/TT	Ochrobactrum pseudogrignonense
ILEUSYN-PWY	L-isoleucine biosynthesis I (from threonine)	TS/TT	Pantoea agglomerans
ILEUSYN-PWY	L-isoleucine biosynthesis I (from threonine)	TS/TT	Pantoea vagans
ILEUSYN-PWY	L-isoleucine biosynthesis I (from threonine)	TS/TT	Rothia mucilaginosa
ILEUSYN-PWY	L-isoleucine biosynthesis I (from threonine)	TS/TT	Serratia grimesii
ILEUSYN-PWY	L-isoleucine biosynthesis I (from threonine)	TS/TT	Staphylococcus aureus
ILEUSYN-PWY	L-isoleucine biosynthesis I (from threonine)	TS/TT	Staphylococcus epidermidis
ILEUSYN-PWY	L-isoleucine biosynthesis I (from threonine)	TS/TT	Staphylococcus equorum
ILEUSYN-PWY	L-isoleucine biosynthesis I (from threonine)	TS/TT	Staphylococcus hominis
ILEUSYN-PWY	L-isoleucine biosynthesis I (from threonine)	TS/TT	Staphylococcus xylosus
ILEUSYN-PWY	L-isoleucine biosynthesis I (from threonine)	TS/TT	Streptococcus gordonii
ILEUSYN-PWY	L-isoleucine biosynthesis I (from threonine)	TS/TT	Streptococcus mitis
ILEUSYN-PWY	L-isoleucine biosynthesis I (from threonine)	TS/TT	Streptococcus pneumoniae
ILEUSYN-PWY	L-isoleucine biosynthesis I (from threonine)	TS/TT	Streptomyces albidoflavus
ILEUSYN-PWY	L-isoleucine biosynthesis I (from threonine)	TS/TT	Streptomyces koyangensis
ILEUSYN-PWY	L-isoleucine biosynthesis I (from threonine)	TS/TT	Suttonella indologenes
LIPASYN-PWY	phospholipases	TS/TT	Acinetobacter junii
LIPASYN-PWY	phospholipases	TS/TT	Corynebacterium amycolatum
LIPASYN-PWY	phospholipases	TS/TT	Corynebacterium jeikeium
LIPASYN-PWY	phospholipases	TS/TT	Corynebacterium oculi
LIPASYN-PWY	phospholipases	TS/TT	Neisseria flavescens
LIPASYN-PWY	phospholipases	TS/TT	Neisseria meningitidis
LIPASYN-PWY	phospholipases	TS/TT	Neisseria subflava
LIPASYN-PWY	phospholipases	TS/TT	Pantoea agglomerans
LIPASYN-PWY	phospholipases	TS/TT	Pantoea vagans
LIPASYN-PWY	phospholipases	TS/TT	Streptomyces albus
LIPASYN-PWY	phospholipases	TS/TT	Streptomyces wadayamensis
NONMEVIPP-PWY	methylerythritol phosphate pathway I	TS/TT	Acetobacter orientalis
NONMEVIPP-PWY	methylerythritol phosphate pathway I	TS/TT	Acinetobacter junii
NONMEVIPP-PWY	methylerythritol phosphate pathway I	TS/TT	Bifidobacterium adolescentis
NONMEVIPP-PWY	methylerythritol phosphate pathway I	TS/TT	Bifidobacterium catenulatum
NONMEVIPP-PWY	methylerythritol phosphate pathway I	TS/TT	Bifidobacterium longum
NONMEVIPP-PWY	methylerythritol phosphate pathway I	TS/TT	Collinsella aerofaciens
NONMEVIPP-PWY	methylerythritol phosphate pathway I	TS/TT	Corynebacterium accolens
NONMEVIPP-PWY	methylerythritol phosphate pathway I	TS/TT	Corynebacterium mastitidis
NONMEVIPP-PWY	methylerythritol phosphate pathway I	TS/TT	Cutibacterium acnes
NONMEVIPP-PWY	methylerythritol phosphate pathway I	TS/TT	Cutibacterium granulosum
NONMEVIPP-PWY	methylerythritol phosphate pathway I	TS/TT	Haemophilus aegyptius
NONMEVIPP-PWY	methylerythritol phosphate pathway I	TS/TT	Haemophilus haemolyticus
NONMEVIPP-PWY	methylerythritol phosphate pathway I	TS/TT	Haemophilus sp C1
NONMEVIPP-PWY	methylerythritol phosphate pathway I	TS/TT	Holdemanella biformis
NONMEVIPP-PWY	methylerythritol phosphate pathway I	TS/TT	Klebsiella pneumoniae
NONMEVIPP-PWY	methylerythritol phosphate pathway I	TS/TT	Kocuria palustris
NONMEVIPP-PWY	methylerythritol phosphate pathway I	TS/TT	Mobiluncus curtisii
NONMEVIPP-PWY	methylerythritol phosphate pathway I	TS/TT	Moraxella bovis
NONMEVIPP-PWY	methylerythritol phosphate pathway I	TS/TT	Moraxella caprae
NONMEVIPP-PWY	methylerythritol phosphate pathway I	TS/TT	Moraxella catarrhalis
NONMEVIPP-PWY	methylerythritol phosphate pathway I	TS/TT	Moraxella equi
NONMEVIPP-PWY	methylerythritol phosphate pathway I	TS/TT	Moraxella nonliquefaciens
NONMEVIPP-PWY	methylerythritol phosphate pathway I	TS/TT	Neisseria subflava
NONMEVIPP-PWY	methylerythritol phosphate pathway I	TS/TT	Pantoea agglomerans
NONMEVIPP-PWY	methylerythritol phosphate pathway I	TS/TT	Pantoea vagans
NONMEVIPP-PWY	methylerythritol phosphate pathway I	TS/TT	Prevotella buccalis
NONMEVIPP-PWY	methylerythritol phosphate pathway I	TS/TT	Prevotella timonensis
NONMEVIPP-PWY	methylerythritol phosphate pathway I	TS/TT	Rothia mucilaginosa
NONMEVIPP-PWY	methylerythritol phosphate pathway I	TS/TT	Streptococcus pneumoniae
NONMEVIPP-PWY	methylerythritol phosphate pathway I	TS/TT	Streptomyces albidoflavus
NONMEVIPP-PWY	methylerythritol phosphate pathway I	TS/TT	Streptomyces albus
NONMEVIPP-PWY	methylerythritol phosphate pathway I	TS/TT	Streptomyces wadayamensis
NONOXIPENT-PWY	pentose phosphate pathway (non-oxidative branch) I	TS/TT	Acetobacter orientalis
NONOXIPENT-PWY	pentose phosphate pathway (non-oxidative branch) I	TS/TT	Acinetobacter junii
NONOXIPENT-PWY	pentose phosphate pathway (non-oxidative branch) I	TS/TT	Bacillus cereus group
NONOXIPENT-PWY	pentose phosphate pathway (non-oxidative branch) I	TS/TT	Bifidobacterium bifidum
NONOXIPENT-PWY	pentose phosphate pathway (non-oxidative branch) I	TS/TT	Collinsella aerofaciens
NONOXIPENT-PWY	pentose phosphate pathway (non-oxidative branch) I	TS/TT	Corynebacterium accolens
NONOXIPENT-PWY	pentose phosphate pathway (non-oxidative branch) I	TS/TT	Corynebacterium amycolatum
NONOXIPENT-PWY	pentose phosphate pathway (non-oxidative branch) I	TS/TT	Corynebacterium jeikeium
NONOXIPENT-PWY	pentose phosphate pathway (non-oxidative branch) I	TS/TT	Corynebacterium mastitidis
NONOXIPENT-PWY	pentose phosphate pathway (non-oxidative branch) I	TS/TT	Corynebacterium pseudogenitalium
NONOXIPENT-PWY	pentose phosphate pathway (non-oxidative branch) I	TS/TT	Corynebacterium tuberculostearicum
NONOXIPENT-PWY	pentose phosphate pathway (non-oxidative branch) I	TS/TT	Cutibacterium avidum
NONOXIPENT-PWY	pentose phosphate pathway (non-oxidative branch) I	TS/TT	Dialister micraerophilus
NONOXIPENT-PWY	pentose phosphate pathway (non-oxidative branch) I	TS/TT	Dolosigranulum pigrum
NONOXIPENT-PWY	pentose phosphate pathway (non-oxidative branch) I	TS/TT	Elizabethkingia bruuniana
NONOXIPENT-PWY	pentose phosphate pathway (non-oxidative branch) I	TS/TT	Ewingella americana
NONOXIPENT-PWY	pentose phosphate pathway (non-oxidative branch) I	TS/TT	Haemophilus aegyptius
NONOXIPENT-PWY	pentose phosphate pathway (non-oxidative branch) I	TS/TT	Haemophilus influenzae
NONOXIPENT-PWY	pentose phosphate pathway (non-oxidative branch) I	TS/TT	Klebsiella pneumoniae
NONOXIPENT-PWY	pentose phosphate pathway (non-oxidative branch) I	TS/TT	Lactobacillus ruminis
NONOXIPENT-PWY	pentose phosphate pathway (non-oxidative branch) I	TS/TT	Lactococcus garvieae
NONOXIPENT-PWY	pentose phosphate pathway (non-oxidative branch) I	TS/TT	Lactococcus lactis
NONOXIPENT-PWY	pentose phosphate pathway (non-oxidative branch) I	TS/TT	Mobiluncus curtisii
NONOXIPENT-PWY	pentose phosphate pathway (non-oxidative branch) I	TS/TT	Moraxella lacunata
NONOXIPENT-PWY	pentose phosphate pathway (non-oxidative branch) I	TS/TT	Moraxella nonliquefaciens
NONOXIPENT-PWY	pentose phosphate pathway (non-oxidative branch) I	TS/TT	Neisseria flavescens
NONOXIPENT-PWY	pentose phosphate pathway (non-oxidative branch) I	TS/TT	Neisseria subflava
NONOXIPENT-PWY	pentose phosphate pathway (non-oxidative branch) I	TS/TT	Pantoea agglomerans
NONOXIPENT-PWY	pentose phosphate pathway (non-oxidative branch) I	TS/TT	Pantoea vagans
NONOXIPENT-PWY	pentose phosphate pathway (non-oxidative branch) I	TS/TT	Peptoniphilus lacrimalis
NONOXIPENT-PWY	pentose phosphate pathway (non-oxidative branch) I	TS/TT	Porphyromonas uenonis
NONOXIPENT-PWY	pentose phosphate pathway (non-oxidative branch) I	TS/TT	Pseudomonas sp NS1 2017
NONOXIPENT-PWY	pentose phosphate pathway (non-oxidative branch) I	TS/TT	Rhodococcus rhodochrous
NONOXIPENT-PWY	pentose phosphate pathway (non-oxidative branch) I	TS/TT	Rothia mucilaginosa
NONOXIPENT-PWY	pentose phosphate pathway (non-oxidative branch) I	TS/TT	Staphylococcus aureus
NONOXIPENT-PWY	pentose phosphate pathway (non-oxidative branch) I	TS/TT	Staphylococcus epidermidis
NONOXIPENT-PWY	pentose phosphate pathway (non-oxidative branch) I	TS/TT	Staphylococcus equorum
NONOXIPENT-PWY	pentose phosphate pathway (non-oxidative branch) I	TS/TT	Staphylococcus saprophyticus
NONOXIPENT-PWY	pentose phosphate pathway (non-oxidative branch) I	TS/TT	Staphylococcus xylosus
NONOXIPENT-PWY	pentose phosphate pathway (non-oxidative branch) I	TS/TT	Streptococcus mitis
NONOXIPENT-PWY	pentose phosphate pathway (non-oxidative branch) I	TS/TT	Streptococcus oralis
NONOXIPENT-PWY	pentose phosphate pathway (non-oxidative branch) I	TS/TT	Streptococcus pseudopneumoniae
NONOXIPENT-PWY	pentose phosphate pathway (non-oxidative branch) I	TS/TT	Streptomyces albidoflavus
NONOXIPENT-PWY	pentose phosphate pathway (non-oxidative branch) I	TS/TT	Streptomyces albus
NONOXIPENT-PWY	pentose phosphate pathway (non-oxidative branch) I	TS/TT	Streptomyces koyangensis
NONOXIPENT-PWY	pentose phosphate pathway (non-oxidative branch) I	TS/TT	Streptomyces wadayamensis
NONOXIPENT-PWY	pentose phosphate pathway (non-oxidative branch) I	TS/TT	Suttonella indologenes
NONOXIPENT-PWY	pentose phosphate pathway (non-oxidative branch) I	TS/TT	Tissierellia bacterium KA00581
P221-PWY	octane oxidation	TS/TT	Klebsiella pneumoniae
P221-PWY	octane oxidation	TS/TT	Pantoea agglomerans
P221-PWY	octane oxidation	TS/TT	Pseudomonas fluorescens group
P221-PWY	octane oxidation	TS/TT	Staphylococcus aureus
P41-PWY	pyruvate fermentation to acetate and (S)-lactate I	TS/TT	Anaerococcus prevotii
P41-PWY	pyruvate fermentation to acetate and (S)-lactate I	TS/TT	Bifidobacterium adolescentis
P41-PWY	pyruvate fermentation to acetate and (S)-lactate I	TS/TT	Bifidobacterium bifidum
P41-PWY	pyruvate fermentation to acetate and (S)-lactate I	TS/TT	Bifidobacterium breve
P41-PWY	pyruvate fermentation to acetate and (S)-lactate I	TS/TT	Bifidobacterium catenulatum
P41-PWY	pyruvate fermentation to acetate and (S)-lactate I	TS/TT	Bifidobacterium longum
P41-PWY	pyruvate fermentation to acetate and (S)-lactate I	TS/TT	Corynebacterium amycolatum
P41-PWY	pyruvate fermentation to acetate and (S)-lactate I	TS/TT	Corynebacterium jeikeium
P41-PWY	pyruvate fermentation to acetate and (S)-lactate I	TS/TT	Corynebacterium pseudogenitalium
P41-PWY	pyruvate fermentation to acetate and (S)-lactate I	TS/TT	Corynebacterium tuberculostearicum
P41-PWY	pyruvate fermentation to acetate and (S)-lactate I	TS/TT	Ewingella americana
P41-PWY	pyruvate fermentation to acetate and (S)-lactate I	TS/TT	Gardnerella vaginalis
P41-PWY	pyruvate fermentation to acetate and (S)-lactate I	TS/TT	Haemophilus aegyptius
P41-PWY	pyruvate fermentation to acetate and (S)-lactate I	TS/TT	Haemophilus influenzae
P41-PWY	pyruvate fermentation to acetate and (S)-lactate I	TS/TT	Haemophilus sp C1
P41-PWY	pyruvate fermentation to acetate and (S)-lactate I	TS/TT	Holdemanella biformis
P41-PWY	pyruvate fermentation to acetate and (S)-lactate I	TS/TT	Klebsiella pneumoniae
P41-PWY	pyruvate fermentation to acetate and (S)-lactate I	TS/TT	Kocuria palustris
P41-PWY	pyruvate fermentation to acetate and (S)-lactate I	TS/TT	Kocuria rhizophila
P41-PWY	pyruvate fermentation to acetate and (S)-lactate I	TS/TT	Kocuria sp WRN011
P41-PWY	pyruvate fermentation to acetate and (S)-lactate I	TS/TT	Lactobacillus ruminis
P41-PWY	pyruvate fermentation to acetate and (S)-lactate I	TS/TT	Lactococcus garvieae
P41-PWY	pyruvate fermentation to acetate and (S)-lactate I	TS/TT	Leuconostoc pseudomesenteroides
P41-PWY	pyruvate fermentation to acetate and (S)-lactate I	TS/TT	Neisseria flavescens
P41-PWY	pyruvate fermentation to acetate and (S)-lactate I	TS/TT	Peptoniphilus lacrimalis
P41-PWY	pyruvate fermentation to acetate and (S)-lactate I	TS/TT	Rothia mucilaginosa
P41-PWY	pyruvate fermentation to acetate and (S)-lactate I	TS/TT	Staphylococcus aureus
P41-PWY	pyruvate fermentation to acetate and (S)-lactate I	TS/TT	Staphylococcus epidermidis
P41-PWY	pyruvate fermentation to acetate and (S)-lactate I	TS/TT	Staphylococcus schweitzeri
P41-PWY	pyruvate fermentation to acetate and (S)-lactate I	TS/TT	Staphylococcus xylosus
P41-PWY	pyruvate fermentation to acetate and (S)-lactate I	TS/TT	Streptococcus mitis
P41-PWY	pyruvate fermentation to acetate and (S)-lactate I	TS/TT	Streptococcus pneumoniae
P41-PWY	pyruvate fermentation to acetate and (S)-lactate I	TS/TT	Streptococcus pseudopneumoniae
P41-PWY	pyruvate fermentation to acetate and (S)-lactate I	TS/TT	Suttonella indologenes
PANTO-PWY	phosphopantothenate biosynthesis I	TS/TT	Acetobacter orientalis
PANTO-PWY	phosphopantothenate biosynthesis I	TS/TT	Acinetobacter junii
PANTO-PWY	phosphopantothenate biosynthesis I	TS/TT	Anaerococcus prevotii
PANTO-PWY	phosphopantothenate biosynthesis I	TS/TT	Atopobium vaginae
PANTO-PWY	phosphopantothenate biosynthesis I	TS/TT	Collinsella sp CAG 289
PANTO-PWY	phosphopantothenate biosynthesis I	TS/TT	Corynebacterium accolens
PANTO-PWY	phosphopantothenate biosynthesis I	TS/TT	Corynebacterium jeikeium
PANTO-PWY	phosphopantothenate biosynthesis I	TS/TT	Corynebacterium mastitidis
PANTO-PWY	phosphopantothenate biosynthesis I	TS/TT	Elizabethkingia bruuniana
PANTO-PWY	phosphopantothenate biosynthesis I	TS/TT	Ewingella americana
PANTO-PWY	phosphopantothenate biosynthesis I	TS/TT	Klebsiella aerogenes
PANTO-PWY	phosphopantothenate biosynthesis I	TS/TT	Klebsiella pneumoniae
PANTO-PWY	phosphopantothenate biosynthesis I	TS/TT	Mobiluncus curtisii
PANTO-PWY	phosphopantothenate biosynthesis I	TS/TT	Moraxella catarrhalis
PANTO-PWY	phosphopantothenate biosynthesis I	TS/TT	Moraxella lacunata
PANTO-PWY	phosphopantothenate biosynthesis I	TS/TT	Moraxella lincolnii
PANTO-PWY	phosphopantothenate biosynthesis I	TS/TT	Moraxella nonliquefaciens
PANTO-PWY	phosphopantothenate biosynthesis I	TS/TT	Neisseria flavescens
PANTO-PWY	phosphopantothenate biosynthesis I	TS/TT	Ochrobactrum pseudogrignonense
PANTO-PWY	phosphopantothenate biosynthesis I	TS/TT	Pantoea agglomerans
PANTO-PWY	phosphopantothenate biosynthesis I	TS/TT	Pantoea vagans
PANTO-PWY	phosphopantothenate biosynthesis I	TS/TT	Porphyromonas uenonis
PANTO-PWY	phosphopantothenate biosynthesis I	TS/TT	Pseudomonas fluorescens group
PANTO-PWY	phosphopantothenate biosynthesis I	TS/TT	Rothia mucilaginosa
PANTO-PWY	phosphopantothenate biosynthesis I	TS/TT	Staphylococcus aureus
PANTO-PWY	phosphopantothenate biosynthesis I	TS/TT	Staphylococcus epidermidis
PANTO-PWY	phosphopantothenate biosynthesis I	TS/TT	Staphylococcus equorum
PANTO-PWY	phosphopantothenate biosynthesis I	TS/TT	Staphylococcus hominis
PANTO-PWY	phosphopantothenate biosynthesis I	TS/TT	Staphylococcus saprophyticus
PANTO-PWY	phosphopantothenate biosynthesis I	TS/TT	Staphylococcus schweitzeri
PANTO-PWY	phosphopantothenate biosynthesis I	TS/TT	Staphylococcus succinus
PANTO-PWY	phosphopantothenate biosynthesis I	TS/TT	Staphylococcus xylosus
PANTO-PWY	phosphopantothenate biosynthesis I	TS/TT	Stenotrophomonas maltophilia
PANTO-PWY	phosphopantothenate biosynthesis I	TS/TT	Streptococcus pneumoniae
PANTO-PWY	phosphopantothenate biosynthesis I	TS/TT	Streptomyces albidoflavus
PANTO-PWY	phosphopantothenate biosynthesis I	TS/TT	Streptomyces albus
PANTO-PWY	phosphopantothenate biosynthesis I	TS/TT	Streptomyces koyangensis
PANTOSYN-PWY	superpathway of coenzyme A biosynthesis I (bacteria)	TS/TT	Acetobacter orientalis
PANTOSYN-PWY	superpathway of coenzyme A biosynthesis I (bacteria)	TS/TT	Corynebacterium amycolatum
PANTOSYN-PWY	superpathway of coenzyme A biosynthesis I (bacteria)	TS/TT	Corynebacterium jeikeium
PANTOSYN-PWY	superpathway of coenzyme A biosynthesis I (bacteria)	TS/TT	Corynebacterium mastitidis
PANTOSYN-PWY	superpathway of coenzyme A biosynthesis I (bacteria)	TS/TT	Elizabethkingia bruuniana
PANTOSYN-PWY	superpathway of coenzyme A biosynthesis I (bacteria)	TS/TT	Ewingella americana
PANTOSYN-PWY	superpathway of coenzyme A biosynthesis I (bacteria)	TS/TT	Klebsiella pneumoniae
PANTOSYN-PWY	superpathway of coenzyme A biosynthesis I (bacteria)	TS/TT	Moraxella catarrhalis
PANTOSYN-PWY	superpathway of coenzyme A biosynthesis I (bacteria)	TS/TT	Neisseria flavescens
PANTOSYN-PWY	superpathway of coenzyme A biosynthesis I (bacteria)	TS/TT	Pantoea vagans
PANTOSYN-PWY	superpathway of coenzyme A biosynthesis I (bacteria)	TS/TT	Porphyromonas uenonis
PANTOSYN-PWY	superpathway of coenzyme A biosynthesis I (bacteria)	TS/TT	Rothia mucilaginosa
PANTOSYN-PWY	superpathway of coenzyme A biosynthesis I (bacteria)	TS/TT	Staphylococcus aureus
PANTOSYN-PWY	superpathway of coenzyme A biosynthesis I (bacteria)	TS/TT	Staphylococcus epidermidis
PANTOSYN-PWY	superpathway of coenzyme A biosynthesis I (bacteria)	TS/TT	Staphylococcus xylosus
PANTOSYN-PWY	superpathway of coenzyme A biosynthesis I (bacteria)	TS/TT	Streptococcus pneumoniae
PANTOSYN-PWY	superpathway of coenzyme A biosynthesis I (bacteria)	TS/TT	Streptomyces albidoflavus
PANTOSYN-PWY	superpathway of coenzyme A biosynthesis I (bacteria)	TS/TT	Streptomyces albus
PANTOSYN-PWY	superpathway of coenzyme A biosynthesis I (bacteria)	TS/TT	Streptomyces koyangensis
PENTOSE-P-PWY	pentose phosphate pathway	TS/TT	Bifidobacterium bifidum
PENTOSE-P-PWY	pentose phosphate pathway	TS/TT	Corynebacterium accolens
PENTOSE-P-PWY	pentose phosphate pathway	TS/TT	Corynebacterium amycolatum
PENTOSE-P-PWY	pentose phosphate pathway	TS/TT	Corynebacterium jeikeium
PENTOSE-P-PWY	pentose phosphate pathway	TS/TT	Corynebacterium mastitidis
PENTOSE-P-PWY	pentose phosphate pathway	TS/TT	Cutibacterium avidum
PENTOSE-P-PWY	pentose phosphate pathway	TS/TT	Dolosigranulum pigrum
PENTOSE-P-PWY	pentose phosphate pathway	TS/TT	Ewingella americana
PENTOSE-P-PWY	pentose phosphate pathway	TS/TT	Haemophilus aegyptius
PENTOSE-P-PWY	pentose phosphate pathway	TS/TT	Haemophilus influenzae
PENTOSE-P-PWY	pentose phosphate pathway	TS/TT	Klebsiella pneumoniae
PENTOSE-P-PWY	pentose phosphate pathway	TS/TT	Lactococcus garvieae
PENTOSE-P-PWY	pentose phosphate pathway	TS/TT	Neisseria flavescens
PENTOSE-P-PWY	pentose phosphate pathway	TS/TT	Neisseria subflava
PENTOSE-P-PWY	pentose phosphate pathway	TS/TT	Pantoea agglomerans
PENTOSE-P-PWY	pentose phosphate pathway	TS/TT	Pantoea vagans
PENTOSE-P-PWY	pentose phosphate pathway	TS/TT	Peptoniphilus lacrimalis
PENTOSE-P-PWY	pentose phosphate pathway	TS/TT	Rothia mucilaginosa
PENTOSE-P-PWY	pentose phosphate pathway	TS/TT	Staphylococcus aureus
PENTOSE-P-PWY	pentose phosphate pathway	TS/TT	Staphylococcus epidermidis
PENTOSE-P-PWY	pentose phosphate pathway	TS/TT	Staphylococcus equorum
PENTOSE-P-PWY	pentose phosphate pathway	TS/TT	Staphylococcus saprophyticus
PENTOSE-P-PWY	pentose phosphate pathway	TS/TT	Staphylococcus xylosus
PENTOSE-P-PWY	pentose phosphate pathway	TS/TT	Streptococcus oralis
PENTOSE-P-PWY	pentose phosphate pathway	TS/TT	Streptococcus pneumoniae
PENTOSE-P-PWY	pentose phosphate pathway	TS/TT	Streptomyces albidoflavus
PENTOSE-P-PWY	pentose phosphate pathway	TS/TT	Streptomyces albus
PENTOSE-P-PWY	pentose phosphate pathway	TS/TT	Streptomyces koyangensis
PENTOSE-P-PWY	pentose phosphate pathway	TS/TT	Streptomyces wadayamensis
PEPTIDOGLYCANSYN-PWY	peptidoglycan biosynthesis I (meso-diaminopimelate containing)	TS/TT	Acetobacter orientalis
PEPTIDOGLYCANSYN-PWY	peptidoglycan biosynthesis I (meso-diaminopimelate containing)	TS/TT	Acinetobacter junii
PEPTIDOGLYCANSYN-PWY	peptidoglycan biosynthesis I (meso-diaminopimelate containing)	TS/TT	Atopobium vaginae
PEPTIDOGLYCANSYN-PWY	peptidoglycan biosynthesis I (meso-diaminopimelate containing)	TS/TT	Bifidobacterium adolescentis
PEPTIDOGLYCANSYN-PWY	peptidoglycan biosynthesis I (meso-diaminopimelate containing)	TS/TT	Bifidobacterium bifidum
PEPTIDOGLYCANSYN-PWY	peptidoglycan biosynthesis I (meso-diaminopimelate containing)	TS/TT	Bifidobacterium breve
PEPTIDOGLYCANSYN-PWY	peptidoglycan biosynthesis I (meso-diaminopimelate containing)	TS/TT	Bifidobacterium catenulatum
PEPTIDOGLYCANSYN-PWY	peptidoglycan biosynthesis I (meso-diaminopimelate containing)	TS/TT	Bifidobacterium longum
PEPTIDOGLYCANSYN-PWY	peptidoglycan biosynthesis I (meso-diaminopimelate containing)	TS/TT	Blautia sp CAG 52
PEPTIDOGLYCANSYN-PWY	peptidoglycan biosynthesis I (meso-diaminopimelate containing)	TS/TT	Collinsella aerofaciens
PEPTIDOGLYCANSYN-PWY	peptidoglycan biosynthesis I (meso-diaminopimelate containing)	TS/TT	Coriobacteriales bacterium DNF00809
PEPTIDOGLYCANSYN-PWY	peptidoglycan biosynthesis I (meso-diaminopimelate containing)	TS/TT	Corynebacterium accolens
PEPTIDOGLYCANSYN-PWY	peptidoglycan biosynthesis I (meso-diaminopimelate containing)	TS/TT	Corynebacterium amycolatum
PEPTIDOGLYCANSYN-PWY	peptidoglycan biosynthesis I (meso-diaminopimelate containing)	TS/TT	Corynebacterium jeikeium
PEPTIDOGLYCANSYN-PWY	peptidoglycan biosynthesis I (meso-diaminopimelate containing)	TS/TT	Corynebacterium mastitidis
PEPTIDOGLYCANSYN-PWY	peptidoglycan biosynthesis I (meso-diaminopimelate containing)	TS/TT	Corynebacterium tuberculostearicum
PEPTIDOGLYCANSYN-PWY	peptidoglycan biosynthesis I (meso-diaminopimelate containing)	TS/TT	Cutibacterium acnes
PEPTIDOGLYCANSYN-PWY	peptidoglycan biosynthesis I (meso-diaminopimelate containing)	TS/TT	Cutibacterium granulosum
PEPTIDOGLYCANSYN-PWY	peptidoglycan biosynthesis I (meso-diaminopimelate containing)	TS/TT	Dolosigranulum pigrum
PEPTIDOGLYCANSYN-PWY	peptidoglycan biosynthesis I (meso-diaminopimelate containing)	TS/TT	Elizabethkingia bruuniana
PEPTIDOGLYCANSYN-PWY	peptidoglycan biosynthesis I (meso-diaminopimelate containing)	TS/TT	Gardnerella vaginalis
PEPTIDOGLYCANSYN-PWY	peptidoglycan biosynthesis I (meso-diaminopimelate containing)	TS/TT	Haemophilus aegyptius
PEPTIDOGLYCANSYN-PWY	peptidoglycan biosynthesis I (meso-diaminopimelate containing)	TS/TT	Haemophilus influenzae
PEPTIDOGLYCANSYN-PWY	peptidoglycan biosynthesis I (meso-diaminopimelate containing)	TS/TT	Holdemanella biformis
PEPTIDOGLYCANSYN-PWY	peptidoglycan biosynthesis I (meso-diaminopimelate containing)	TS/TT	Klebsiella pneumoniae
PEPTIDOGLYCANSYN-PWY	peptidoglycan biosynthesis I (meso-diaminopimelate containing)	TS/TT	Kocuria palustris
PEPTIDOGLYCANSYN-PWY	peptidoglycan biosynthesis I (meso-diaminopimelate containing)	TS/TT	Lactococcus garvieae
PEPTIDOGLYCANSYN-PWY	peptidoglycan biosynthesis I (meso-diaminopimelate containing)	TS/TT	Mobiluncus curtisii
PEPTIDOGLYCANSYN-PWY	peptidoglycan biosynthesis I (meso-diaminopimelate containing)	TS/TT	Moraxella lacunata
PEPTIDOGLYCANSYN-PWY	peptidoglycan biosynthesis I (meso-diaminopimelate containing)	TS/TT	Moraxella nonliquefaciens
PEPTIDOGLYCANSYN-PWY	peptidoglycan biosynthesis I (meso-diaminopimelate containing)	TS/TT	Neisseria flavescens
PEPTIDOGLYCANSYN-PWY	peptidoglycan biosynthesis I (meso-diaminopimelate containing)	TS/TT	Neisseria subflava
PEPTIDOGLYCANSYN-PWY	peptidoglycan biosynthesis I (meso-diaminopimelate containing)	TS/TT	Ochrobactrum pseudogrignonense
PEPTIDOGLYCANSYN-PWY	peptidoglycan biosynthesis I (meso-diaminopimelate containing)	TS/TT	Pantoea agglomerans
PEPTIDOGLYCANSYN-PWY	peptidoglycan biosynthesis I (meso-diaminopimelate containing)	TS/TT	Pantoea vagans
PEPTIDOGLYCANSYN-PWY	peptidoglycan biosynthesis I (meso-diaminopimelate containing)	TS/TT	Peptoniphilus lacrimalis
PEPTIDOGLYCANSYN-PWY	peptidoglycan biosynthesis I (meso-diaminopimelate containing)	TS/TT	Porphyromonas uenonis
PEPTIDOGLYCANSYN-PWY	peptidoglycan biosynthesis I (meso-diaminopimelate containing)	TS/TT	Prevotella buccalis
PEPTIDOGLYCANSYN-PWY	peptidoglycan biosynthesis I (meso-diaminopimelate containing)	TS/TT	Prevotella timonensis
PEPTIDOGLYCANSYN-PWY	peptidoglycan biosynthesis I (meso-diaminopimelate containing)	TS/TT	Rothia mucilaginosa
PEPTIDOGLYCANSYN-PWY	peptidoglycan biosynthesis I (meso-diaminopimelate containing)	TS/TT	Sneathia amnii
PEPTIDOGLYCANSYN-PWY	peptidoglycan biosynthesis I (meso-diaminopimelate containing)	TS/TT	Staphylococcus aureus
PEPTIDOGLYCANSYN-PWY	peptidoglycan biosynthesis I (meso-diaminopimelate containing)	TS/TT	Staphylococcus epidermidis
PEPTIDOGLYCANSYN-PWY	peptidoglycan biosynthesis I (meso-diaminopimelate containing)	TS/TT	Staphylococcus saprophyticus
PEPTIDOGLYCANSYN-PWY	peptidoglycan biosynthesis I (meso-diaminopimelate containing)	TS/TT	Staphylococcus xylosus
PEPTIDOGLYCANSYN-PWY	peptidoglycan biosynthesis I (meso-diaminopimelate containing)	TS/TT	Streptococcus mitis
PEPTIDOGLYCANSYN-PWY	peptidoglycan biosynthesis I (meso-diaminopimelate containing)	TS/TT	Streptococcus pneumoniae
PEPTIDOGLYCANSYN-PWY	peptidoglycan biosynthesis I (meso-diaminopimelate containing)	TS/TT	Streptococcus pseudopneumoniae
PEPTIDOGLYCANSYN-PWY	peptidoglycan biosynthesis I (meso-diaminopimelate containing)	TS/TT	Streptomyces albidoflavus
PEPTIDOGLYCANSYN-PWY	peptidoglycan biosynthesis I (meso-diaminopimelate containing)	TS/TT	Streptomyces albus
PEPTIDOGLYCANSYN-PWY	peptidoglycan biosynthesis I (meso-diaminopimelate containing)	TS/TT	Streptomyces koyangensis
PEPTIDOGLYCANSYN-PWY	peptidoglycan biosynthesis I (meso-diaminopimelate containing)	TS/TT	Suttonella indologenes
PEPTIDOGLYCANSYN-PWY	peptidoglycan biosynthesis I (meso-diaminopimelate containing)	TS/TT	Tissierellia bacterium KA00581
PEPTIDOGLYCANSYN-PWY	peptidoglycan biosynthesis I (meso-diaminopimelate containing)	TS/TT	Veillonellaceae bacterium DNF00626
POLYISOPRENSYN-PWY	polyisoprenoid biosynthesis (E. coli)	TS/TT	Corynebacterium accolens
POLYISOPRENSYN-PWY	polyisoprenoid biosynthesis (E. coli)	TS/TT	Corynebacterium amycolatum
POLYISOPRENSYN-PWY	polyisoprenoid biosynthesis (E. coli)	TS/TT	Corynebacterium jeikeium
POLYISOPRENSYN-PWY	polyisoprenoid biosynthesis (E. coli)	TS/TT	Klebsiella pneumoniae
POLYISOPRENSYN-PWY	polyisoprenoid biosynthesis (E. coli)	TS/TT	Pantoea agglomerans
POLYISOPRENSYN-PWY	polyisoprenoid biosynthesis (E. coli)	TS/TT	Rothia mucilaginosa
POLYISOPRENSYN-PWY	polyisoprenoid biosynthesis (E. coli)	TS/TT	Staphylococcus aureus
POLYISOPRENSYN-PWY	polyisoprenoid biosynthesis (E. coli)	TS/TT	Staphylococcus saprophyticus
POLYISOPRENSYN-PWY	polyisoprenoid biosynthesis (E. coli)	TS/TT	Staphylococcus schweitzeri
POLYISOPRENSYN-PWY	polyisoprenoid biosynthesis (E. coli)	TS/TT	Streptococcus pneumoniae
POLYISOPRENSYN-PWY	polyisoprenoid biosynthesis (E. coli)	TS/TT	Suttonella indologenes
PWY-1042	glycolysis IV	TS/TT	Corynebacterium jeikeium
PWY-1042	glycolysis IV	TS/TT	Elizabethkingia bruuniana
PWY-1042	glycolysis IV	TS/TT	Haemophilus aegyptius
PWY-1042	glycolysis IV	TS/TT	Haemophilus haemolyticus
PWY-1042	glycolysis IV	TS/TT	Haemophilus influenzae
PWY-1042	glycolysis IV	TS/TT	Haemophilus sp C1
PWY-1042	glycolysis IV	TS/TT	Klebsiella pneumoniae
PWY-1042	glycolysis IV	TS/TT	Lactococcus lactis
PWY-1042	glycolysis IV	TS/TT	Pantoea agglomerans
PWY-1042	glycolysis IV	TS/TT	Pantoea vagans
PWY-1042	glycolysis IV	TS/TT	Prevotella buccalis
PWY-1042	glycolysis IV	TS/TT	Prevotella timonensis
PWY-1042	glycolysis IV	TS/TT	Rothia mucilaginosa
PWY-1042	glycolysis IV	TS/TT	Staphylococcus aureus
PWY-1042	glycolysis IV	TS/TT	Staphylococcus epidermidis
PWY-1042	glycolysis IV	TS/TT	Staphylococcus equorum
PWY-1042	glycolysis IV	TS/TT	Staphylococcus saprophyticus
PWY-1042	glycolysis IV	TS/TT	Staphylococcus schweitzeri
PWY-1042	glycolysis IV	TS/TT	Staphylococcus xylosus
PWY-1042	glycolysis IV	TS/TT	Streptococcus anginosus group
PWY-1042	glycolysis IV	TS/TT	Streptococcus cristatus
PWY-1042	glycolysis IV	TS/TT	Streptococcus gordonii
PWY-1042	glycolysis IV	TS/TT	Streptococcus mitis
PWY-1042	glycolysis IV	TS/TT	Streptococcus pseudopneumoniae
PWY-1042	glycolysis IV	TS/TT	Streptococcus viridans
PWY-1269	CMP-3-deoxy-D-manno-octulosonate biosynthesis	TS/TT	Acinetobacter junii
PWY-1269	CMP-3-deoxy-D-manno-octulosonate biosynthesis	TS/TT	Dialister micraerophilus
PWY-1269	CMP-3-deoxy-D-manno-octulosonate biosynthesis	TS/TT	Elizabethkingia bruuniana
PWY-1269	CMP-3-deoxy-D-manno-octulosonate biosynthesis	TS/TT	Ewingella americana
PWY-1269	CMP-3-deoxy-D-manno-octulosonate biosynthesis	TS/TT	Haemophilus aegyptius
PWY-1269	CMP-3-deoxy-D-manno-octulosonate biosynthesis	TS/TT	Haemophilus influenzae
PWY-1269	CMP-3-deoxy-D-manno-octulosonate biosynthesis	TS/TT	Klebsiella pneumoniae
PWY-1269	CMP-3-deoxy-D-manno-octulosonate biosynthesis	TS/TT	Moraxella catarrhalis
PWY-1269	CMP-3-deoxy-D-manno-octulosonate biosynthesis	TS/TT	Moraxella lacunata
PWY-1269	CMP-3-deoxy-D-manno-octulosonate biosynthesis	TS/TT	Moraxella nonliquefaciens
PWY-1269	CMP-3-deoxy-D-manno-octulosonate biosynthesis	TS/TT	Neisseria flavescens
PWY-1269	CMP-3-deoxy-D-manno-octulosonate biosynthesis	TS/TT	Neisseria subflava
PWY-1269	CMP-3-deoxy-D-manno-octulosonate biosynthesis	TS/TT	Pantoea agglomerans
PWY-1269	CMP-3-deoxy-D-manno-octulosonate biosynthesis	TS/TT	Pantoea vagans
PWY-1269	CMP-3-deoxy-D-manno-octulosonate biosynthesis	TS/TT	Pseudomonas sp NS1 2017
PWY-1269	CMP-3-deoxy-D-manno-octulosonate biosynthesis	TS/TT	Serratia grimesii
PWY-1269	CMP-3-deoxy-D-manno-octulosonate biosynthesis	TS/TT	Streptococcus pneumoniae
PWY-1269	CMP-3-deoxy-D-manno-octulosonate biosynthesis	TS/TT	Suttonella indologenes
PWY-1861	formaldehyde assimilation II (assimilatory RuMP Cycle)	TS/TT	Staphylococcus aureus
PWY-1861	formaldehyde assimilation II (assimilatory RuMP Cycle)	TS/TT	Staphylococcus epidermidis
PWY-1861	formaldehyde assimilation II (assimilatory RuMP Cycle)	TS/TT	Staphylococcus equorum
PWY-1861	formaldehyde assimilation II (assimilatory RuMP Cycle)	TS/TT	Staphylococcus saprophyticus
PWY-1861	formaldehyde assimilation II (assimilatory RuMP Cycle)	TS/TT	Staphylococcus xylosus
PWY-2941	L-lysine biosynthesis II	TS/TT	Elizabethkingia bruuniana
PWY-2941	L-lysine biosynthesis II	TS/TT	Klebsiella pneumoniae
PWY-2941	L-lysine biosynthesis II	TS/TT	Leuconostoc pseudomesenteroides
PWY-2941	L-lysine biosynthesis II	TS/TT	Staphylococcus aureus
PWY-2941	L-lysine biosynthesis II	TS/TT	Streptococcus mitis
PWY-2941	L-lysine biosynthesis II	TS/TT	Streptococcus pneumoniae
PWY-3001	superpathway of L-isoleucine biosynthesis I	TS/TT	Bifidobacterium bifidum
PWY-3001	superpathway of L-isoleucine biosynthesis I	TS/TT	Bifidobacterium breve
PWY-3001	superpathway of L-isoleucine biosynthesis I	TS/TT	Bifidobacterium longum
PWY-3001	superpathway of L-isoleucine biosynthesis I	TS/TT	Haemophilus sp C1
PWY-3001	superpathway of L-isoleucine biosynthesis I	TS/TT	Klebsiella pneumoniae
PWY-3001	superpathway of L-isoleucine biosynthesis I	TS/TT	Mobiluncus curtisii
PWY-3001	superpathway of L-isoleucine biosynthesis I	TS/TT	Moraxella catarrhalis
PWY-3001	superpathway of L-isoleucine biosynthesis I	TS/TT	Staphylococcus aureus
PWY-3001	superpathway of L-isoleucine biosynthesis I	TS/TT	Staphylococcus epidermidis
PWY-3001	superpathway of L-isoleucine biosynthesis I	TS/TT	Staphylococcus xylosus
PWY-3001	superpathway of L-isoleucine biosynthesis I	TS/TT	Streptococcus mitis
PWY-3001	superpathway of L-isoleucine biosynthesis I	TS/TT	Streptococcus pneumoniae
PWY-3841	folate transformations II (plants)	TS/TT	Acinetobacter junii
PWY-3841	folate transformations II (plants)	TS/TT	Bifidobacterium adolescentis
PWY-3841	folate transformations II (plants)	TS/TT	Bifidobacterium catenulatum
PWY-3841	folate transformations II (plants)	TS/TT	Bifidobacterium longum
PWY-3841	folate transformations II (plants)	TS/TT	Bifidobacterium mongoliense
PWY-3841	folate transformations II (plants)	TS/TT	Corynebacterium accolens
PWY-3841	folate transformations II (plants)	TS/TT	Corynebacterium mastitidis
PWY-3841	folate transformations II (plants)	TS/TT	Corynebacterium pseudodiphtheriticum
PWY-3841	folate transformations II (plants)	TS/TT	Corynebacterium pseudogenitalium
PWY-3841	folate transformations II (plants)	TS/TT	Cutibacterium acnes
PWY-3841	folate transformations II (plants)	TS/TT	Cutibacterium avidum
PWY-3841	folate transformations II (plants)	TS/TT	Cutibacterium granulosum
PWY-3841	folate transformations II (plants)	TS/TT	Dolosigranulum pigrum
PWY-3841	folate transformations II (plants)	TS/TT	Elizabethkingia bruuniana
PWY-3841	folate transformations II (plants)	TS/TT	Ewingella americana
PWY-3841	folate transformations II (plants)	TS/TT	Haemophilus aegyptius
PWY-3841	folate transformations II (plants)	TS/TT	Haemophilus haemolyticus
PWY-3841	folate transformations II (plants)	TS/TT	Klebsiella pneumoniae
PWY-3841	folate transformations II (plants)	TS/TT	Kocuria palustris
PWY-3841	folate transformations II (plants)	TS/TT	Lactococcus garvieae
PWY-3841	folate transformations II (plants)	TS/TT	Mobiluncus curtisii
PWY-3841	folate transformations II (plants)	TS/TT	Moraxella catarrhalis
PWY-3841	folate transformations II (plants)	TS/TT	Moraxella nonliquefaciens
PWY-3841	folate transformations II (plants)	TS/TT	Neisseria flavescens
PWY-3841	folate transformations II (plants)	TS/TT	Neisseria subflava
PWY-3841	folate transformations II (plants)	TS/TT	Ochrobactrum pseudogrignonense
PWY-3841	folate transformations II (plants)	TS/TT	Pantoea agglomerans
PWY-3841	folate transformations II (plants)	TS/TT	Pantoea vagans
PWY-3841	folate transformations II (plants)	TS/TT	Porphyromonas uenonis
PWY-3841	folate transformations II (plants)	TS/TT	Prevotella buccalis
PWY-3841	folate transformations II (plants)	TS/TT	Prevotella timonensis
PWY-3841	folate transformations II (plants)	TS/TT	Propionibacterium namnetense
PWY-3841	folate transformations II (plants)	TS/TT	Rothia mucilaginosa
PWY-3841	folate transformations II (plants)	TS/TT	Staphylococcus aureus
PWY-3841	folate transformations II (plants)	TS/TT	Staphylococcus epidermidis
PWY-3841	folate transformations II (plants)	TS/TT	Staphylococcus schweitzeri
PWY-3841	folate transformations II (plants)	TS/TT	Staphylococcus xylosus
PWY-3841	folate transformations II (plants)	TS/TT	Streptococcus mitis
PWY-3841	folate transformations II (plants)	TS/TT	Streptococcus oralis
PWY-3841	folate transformations II (plants)	TS/TT	Streptococcus pneumoniae
PWY-3841	folate transformations II (plants)	TS/TT	Streptococcus pseudopneumoniae
PWY-3841	folate transformations II (plants)	TS/TT	Suttonella indologenes
PWY-3841	folate transformations II (plants)	TS/TT	Veillonellaceae bacterium DNF00626
PWY-4041	&gamma;-glutamyl cycle	TS/TT	Bifidobacterium bifidum
PWY-4041	&gamma;-glutamyl cycle	TS/TT	Bifidobacterium breve
PWY-4041	&gamma;-glutamyl cycle	TS/TT	Bifidobacterium longum
PWY-4041	&gamma;-glutamyl cycle	TS/TT	Ewingella americana
PWY-4041	&gamma;-glutamyl cycle	TS/TT	Klebsiella pneumoniae
PWY-4041	&gamma;-glutamyl cycle	TS/TT	Pantoea agglomerans
PWY-4041	&gamma;-glutamyl cycle	TS/TT	Serratia grimesii
PWY-4041	&gamma;-glutamyl cycle	TS/TT	Suttonella indologenes
PWY-5097	L-lysine biosynthesis VI	TS/TT	Acetobacter orientalis
PWY-5097	L-lysine biosynthesis VI	TS/TT	Acinetobacter junii
PWY-5097	L-lysine biosynthesis VI	TS/TT	Bifidobacterium adolescentis
PWY-5097	L-lysine biosynthesis VI	TS/TT	Bifidobacterium bifidum
PWY-5097	L-lysine biosynthesis VI	TS/TT	Bifidobacterium breve
PWY-5097	L-lysine biosynthesis VI	TS/TT	Bifidobacterium catenulatum
PWY-5097	L-lysine biosynthesis VI	TS/TT	Bifidobacterium longum
PWY-5097	L-lysine biosynthesis VI	TS/TT	Bifidobacterium mongoliense
PWY-5097	L-lysine biosynthesis VI	TS/TT	Coriobacteriales bacterium DNF00809
PWY-5097	L-lysine biosynthesis VI	TS/TT	Corynebacterium amycolatum
PWY-5097	L-lysine biosynthesis VI	TS/TT	Corynebacterium jeikeium
PWY-5097	L-lysine biosynthesis VI	TS/TT	Corynebacterium mastitidis
PWY-5097	L-lysine biosynthesis VI	TS/TT	Corynebacterium pseudodiphtheriticum
PWY-5097	L-lysine biosynthesis VI	TS/TT	Cutibacterium acnes
PWY-5097	L-lysine biosynthesis VI	TS/TT	Cutibacterium avidum
PWY-5097	L-lysine biosynthesis VI	TS/TT	Elizabethkingia bruuniana
PWY-5097	L-lysine biosynthesis VI	TS/TT	Haemophilus aegyptius
PWY-5097	L-lysine biosynthesis VI	TS/TT	Haemophilus haemolyticus
PWY-5097	L-lysine biosynthesis VI	TS/TT	Haemophilus influenzae
PWY-5097	L-lysine biosynthesis VI	TS/TT	Haemophilus sp C1
PWY-5097	L-lysine biosynthesis VI	TS/TT	Klebsiella pneumoniae
PWY-5097	L-lysine biosynthesis VI	TS/TT	Moraxella nonliquefaciens
PWY-5097	L-lysine biosynthesis VI	TS/TT	Neisseria flavescens
PWY-5097	L-lysine biosynthesis VI	TS/TT	Neisseria subflava
PWY-5097	L-lysine biosynthesis VI	TS/TT	Ochrobactrum pseudogrignonense
PWY-5097	L-lysine biosynthesis VI	TS/TT	Pantoea agglomerans
PWY-5097	L-lysine biosynthesis VI	TS/TT	Pantoea vagans
PWY-5097	L-lysine biosynthesis VI	TS/TT	Rothia mucilaginosa
PWY-5097	L-lysine biosynthesis VI	TS/TT	Staphylococcus aureus
PWY-5097	L-lysine biosynthesis VI	TS/TT	Streptococcus pneumoniae
PWY-5097	L-lysine biosynthesis VI	TS/TT	Streptomyces albidoflavus
PWY-5097	L-lysine biosynthesis VI	TS/TT	Suttonella indologenes
PWY-5097	L-lysine biosynthesis VI	TS/TT	Veillonellaceae bacterium DNF00626
PWY-5100	pyruvate fermentation to acetate and lactate II	TS/TT	Anaerococcus prevotii
PWY-5100	pyruvate fermentation to acetate and lactate II	TS/TT	Bifidobacterium adolescentis
PWY-5100	pyruvate fermentation to acetate and lactate II	TS/TT	Bifidobacterium bifidum
PWY-5100	pyruvate fermentation to acetate and lactate II	TS/TT	Bifidobacterium breve
PWY-5100	pyruvate fermentation to acetate and lactate II	TS/TT	Bifidobacterium catenulatum
PWY-5100	pyruvate fermentation to acetate and lactate II	TS/TT	Bifidobacterium longum
PWY-5100	pyruvate fermentation to acetate and lactate II	TS/TT	Corynebacterium amycolatum
PWY-5100	pyruvate fermentation to acetate and lactate II	TS/TT	Corynebacterium jeikeium
PWY-5100	pyruvate fermentation to acetate and lactate II	TS/TT	Corynebacterium pseudogenitalium
PWY-5100	pyruvate fermentation to acetate and lactate II	TS/TT	Corynebacterium tuberculostearicum
PWY-5100	pyruvate fermentation to acetate and lactate II	TS/TT	Ewingella americana
PWY-5100	pyruvate fermentation to acetate and lactate II	TS/TT	Gardnerella vaginalis
PWY-5100	pyruvate fermentation to acetate and lactate II	TS/TT	Haemophilus aegyptius
PWY-5100	pyruvate fermentation to acetate and lactate II	TS/TT	Haemophilus influenzae
PWY-5100	pyruvate fermentation to acetate and lactate II	TS/TT	Holdemanella biformis
PWY-5100	pyruvate fermentation to acetate and lactate II	TS/TT	Klebsiella pneumoniae
PWY-5100	pyruvate fermentation to acetate and lactate II	TS/TT	Kocuria palustris
PWY-5100	pyruvate fermentation to acetate and lactate II	TS/TT	Kocuria rhizophila
PWY-5100	pyruvate fermentation to acetate and lactate II	TS/TT	Kocuria sp WRN011
PWY-5100	pyruvate fermentation to acetate and lactate II	TS/TT	Lactobacillus ruminis
PWY-5100	pyruvate fermentation to acetate and lactate II	TS/TT	Lactococcus garvieae
PWY-5100	pyruvate fermentation to acetate and lactate II	TS/TT	Leuconostoc pseudomesenteroides
PWY-5100	pyruvate fermentation to acetate and lactate II	TS/TT	Mobiluncus curtisii
PWY-5100	pyruvate fermentation to acetate and lactate II	TS/TT	Neisseria flavescens
PWY-5100	pyruvate fermentation to acetate and lactate II	TS/TT	Peptoniphilus lacrimalis
PWY-5100	pyruvate fermentation to acetate and lactate II	TS/TT	Rothia mucilaginosa
PWY-5100	pyruvate fermentation to acetate and lactate II	TS/TT	Staphylococcus aureus
PWY-5100	pyruvate fermentation to acetate and lactate II	TS/TT	Staphylococcus epidermidis
PWY-5100	pyruvate fermentation to acetate and lactate II	TS/TT	Staphylococcus hominis
PWY-5100	pyruvate fermentation to acetate and lactate II	TS/TT	Staphylococcus saprophyticus
PWY-5100	pyruvate fermentation to acetate and lactate II	TS/TT	Staphylococcus schweitzeri
PWY-5100	pyruvate fermentation to acetate and lactate II	TS/TT	Staphylococcus xylosus
PWY-5100	pyruvate fermentation to acetate and lactate II	TS/TT	Streptococcus mitis
PWY-5100	pyruvate fermentation to acetate and lactate II	TS/TT	Streptococcus pneumoniae
PWY-5100	pyruvate fermentation to acetate and lactate II	TS/TT	Streptococcus pseudopneumoniae
PWY-5100	pyruvate fermentation to acetate and lactate II	TS/TT	Suttonella indologenes
PWY-5103	L-isoleucine biosynthesis III	TS/TT	Acinetobacter junii
PWY-5103	L-isoleucine biosynthesis III	TS/TT	Bifidobacterium adolescentis
PWY-5103	L-isoleucine biosynthesis III	TS/TT	Bifidobacterium bifidum
PWY-5103	L-isoleucine biosynthesis III	TS/TT	Bifidobacterium breve
PWY-5103	L-isoleucine biosynthesis III	TS/TT	Bifidobacterium catenulatum
PWY-5103	L-isoleucine biosynthesis III	TS/TT	Bifidobacterium longum
PWY-5103	L-isoleucine biosynthesis III	TS/TT	Coriobacteriales bacterium DNF00809
PWY-5103	L-isoleucine biosynthesis III	TS/TT	Corynebacterium accolens
PWY-5103	L-isoleucine biosynthesis III	TS/TT	Corynebacterium amycolatum
PWY-5103	L-isoleucine biosynthesis III	TS/TT	Corynebacterium jeikeium
PWY-5103	L-isoleucine biosynthesis III	TS/TT	Corynebacterium mastitidis
PWY-5103	L-isoleucine biosynthesis III	TS/TT	Corynebacterium pseudodiphtheriticum
PWY-5103	L-isoleucine biosynthesis III	TS/TT	Cutibacterium avidum
PWY-5103	L-isoleucine biosynthesis III	TS/TT	Elizabethkingia bruuniana
PWY-5103	L-isoleucine biosynthesis III	TS/TT	Ewingella americana
PWY-5103	L-isoleucine biosynthesis III	TS/TT	Gemmiger formicilis
PWY-5103	L-isoleucine biosynthesis III	TS/TT	Haemophilus aegyptius
PWY-5103	L-isoleucine biosynthesis III	TS/TT	Haemophilus influenzae
PWY-5103	L-isoleucine biosynthesis III	TS/TT	Klebsiella pneumoniae
PWY-5103	L-isoleucine biosynthesis III	TS/TT	Methylobacterium sp DM1
PWY-5103	L-isoleucine biosynthesis III	TS/TT	Mobiluncus curtisii
PWY-5103	L-isoleucine biosynthesis III	TS/TT	Moraxella lacunata
PWY-5103	L-isoleucine biosynthesis III	TS/TT	Moraxella lincolnii
PWY-5103	L-isoleucine biosynthesis III	TS/TT	Moraxella nonliquefaciens
PWY-5103	L-isoleucine biosynthesis III	TS/TT	Ochrobactrum pseudogrignonense
PWY-5103	L-isoleucine biosynthesis III	TS/TT	Pantoea agglomerans
PWY-5103	L-isoleucine biosynthesis III	TS/TT	Pantoea vagans
PWY-5103	L-isoleucine biosynthesis III	TS/TT	Rothia mucilaginosa
PWY-5103	L-isoleucine biosynthesis III	TS/TT	Serratia grimesii
PWY-5103	L-isoleucine biosynthesis III	TS/TT	Staphylococcus aureus
PWY-5103	L-isoleucine biosynthesis III	TS/TT	Staphylococcus epidermidis
PWY-5103	L-isoleucine biosynthesis III	TS/TT	Staphylococcus equorum
PWY-5103	L-isoleucine biosynthesis III	TS/TT	Staphylococcus hominis
PWY-5103	L-isoleucine biosynthesis III	TS/TT	Staphylococcus xylosus
PWY-5103	L-isoleucine biosynthesis III	TS/TT	Streptococcus gordonii
PWY-5103	L-isoleucine biosynthesis III	TS/TT	Streptococcus mitis
PWY-5103	L-isoleucine biosynthesis III	TS/TT	Streptococcus pneumoniae
PWY-5103	L-isoleucine biosynthesis III	TS/TT	Streptomyces albidoflavus
PWY-5103	L-isoleucine biosynthesis III	TS/TT	Streptomyces koyangensis
PWY-5103	L-isoleucine biosynthesis III	TS/TT	Suttonella indologenes
PWY-5121	superpathway of geranylgeranyl diphosphate biosynthesis II (via MEP)	TS/TT	Corynebacterium accolens
PWY-5121	superpathway of geranylgeranyl diphosphate biosynthesis II (via MEP)	TS/TT	Klebsiella pneumoniae
PWY-5121	superpathway of geranylgeranyl diphosphate biosynthesis II (via MEP)	TS/TT	Rothia mucilaginosa
PWY-5136	fatty acid &beta;-oxidation II (plant peroxisome)	TS/TT	Acinetobacter junii
PWY-5136	fatty acid &beta;-oxidation II (plant peroxisome)	TS/TT	Bacillus cereus group
PWY-5136	fatty acid &beta;-oxidation II (plant peroxisome)	TS/TT	Ewingella americana
PWY-5136	fatty acid &beta;-oxidation II (plant peroxisome)	TS/TT	Klebsiella pneumoniae
PWY-5136	fatty acid &beta;-oxidation II (plant peroxisome)	TS/TT	Moraxella catarrhalis
PWY-5136	fatty acid &beta;-oxidation II (plant peroxisome)	TS/TT	Moraxella lacunata
PWY-5136	fatty acid &beta;-oxidation II (plant peroxisome)	TS/TT	Moraxella lincolnii
PWY-5136	fatty acid &beta;-oxidation II (plant peroxisome)	TS/TT	Moraxella nonliquefaciens
PWY-5136	fatty acid &beta;-oxidation II (plant peroxisome)	TS/TT	Pantoea agglomerans
PWY-5136	fatty acid &beta;-oxidation II (plant peroxisome)	TS/TT	Pantoea vagans
PWY-5136	fatty acid &beta;-oxidation II (plant peroxisome)	TS/TT	Pseudomonas sp NS1 2017
PWY-5136	fatty acid &beta;-oxidation II (plant peroxisome)	TS/TT	Stenotrophomonas maltophilia
PWY-5136	fatty acid &beta;-oxidation II (plant peroxisome)	TS/TT	Streptomyces albidoflavus
PWY-5136	fatty acid &beta;-oxidation II (plant peroxisome)	TS/TT	Streptomyces albus
PWY-5136	fatty acid &beta;-oxidation II (plant peroxisome)	TS/TT	Streptomyces koyangensis
PWY-5138	fatty acid &beta;-oxidation IV (unsaturated, even number)	TS/TT	Acinetobacter junii
PWY-5138	fatty acid &beta;-oxidation IV (unsaturated, even number)	TS/TT	Ewingella americana
PWY-5138	fatty acid &beta;-oxidation IV (unsaturated, even number)	TS/TT	Klebsiella pneumoniae
PWY-5138	fatty acid &beta;-oxidation IV (unsaturated, even number)	TS/TT	Moraxella catarrhalis
PWY-5138	fatty acid &beta;-oxidation IV (unsaturated, even number)	TS/TT	Moraxella lacunata
PWY-5138	fatty acid &beta;-oxidation IV (unsaturated, even number)	TS/TT	Moraxella lincolnii
PWY-5138	fatty acid &beta;-oxidation IV (unsaturated, even number)	TS/TT	Moraxella nonliquefaciens
PWY-5138	fatty acid &beta;-oxidation IV (unsaturated, even number)	TS/TT	Pseudomonas fluorescens group
PWY-5138	fatty acid &beta;-oxidation IV (unsaturated, even number)	TS/TT	Pseudomonas sp NS1 2017
PWY-5138	fatty acid &beta;-oxidation IV (unsaturated, even number)	TS/TT	Serratia grimesii
PWY-5154	L-arginine biosynthesis III (via N-acetyl-L-citrulline)	TS/TT	Acetobacter orientalis
PWY-5154	L-arginine biosynthesis III (via N-acetyl-L-citrulline)	TS/TT	Klebsiella pneumoniae
PWY-5154	L-arginine biosynthesis III (via N-acetyl-L-citrulline)	TS/TT	Ochrobactrum pseudogrignonense
PWY-5154	L-arginine biosynthesis III (via N-acetyl-L-citrulline)	TS/TT	Pantoea agglomerans
PWY-5154	L-arginine biosynthesis III (via N-acetyl-L-citrulline)	TS/TT	Pantoea vagans
PWY-5154	L-arginine biosynthesis III (via N-acetyl-L-citrulline)	TS/TT	Staphylococcus epidermidis
PWY-5154	L-arginine biosynthesis III (via N-acetyl-L-citrulline)	TS/TT	Streptococcus pneumoniae
PWY-5154	L-arginine biosynthesis III (via N-acetyl-L-citrulline)	TS/TT	Suttonella indologenes
PWY-5188	tetrapyrrole biosynthesis I (from glutamate)	TS/TT	Acinetobacter junii
PWY-5188	tetrapyrrole biosynthesis I (from glutamate)	TS/TT	Coriobacteriales bacterium DNF00809
PWY-5188	tetrapyrrole biosynthesis I (from glutamate)	TS/TT	Corynebacterium accolens
PWY-5188	tetrapyrrole biosynthesis I (from glutamate)	TS/TT	Corynebacterium amycolatum
PWY-5188	tetrapyrrole biosynthesis I (from glutamate)	TS/TT	Corynebacterium jeikeium
PWY-5188	tetrapyrrole biosynthesis I (from glutamate)	TS/TT	Corynebacterium mastitidis
PWY-5188	tetrapyrrole biosynthesis I (from glutamate)	TS/TT	Corynebacterium pseudogenitalium
PWY-5188	tetrapyrrole biosynthesis I (from glutamate)	TS/TT	Corynebacterium tuberculostearicum
PWY-5188	tetrapyrrole biosynthesis I (from glutamate)	TS/TT	Cutibacterium acnes
PWY-5188	tetrapyrrole biosynthesis I (from glutamate)	TS/TT	Cutibacterium avidum
PWY-5188	tetrapyrrole biosynthesis I (from glutamate)	TS/TT	Cutibacterium granulosum
PWY-5188	tetrapyrrole biosynthesis I (from glutamate)	TS/TT	Elizabethkingia bruuniana
PWY-5188	tetrapyrrole biosynthesis I (from glutamate)	TS/TT	Klebsiella pneumoniae
PWY-5188	tetrapyrrole biosynthesis I (from glutamate)	TS/TT	Kocuria palustris
PWY-5188	tetrapyrrole biosynthesis I (from glutamate)	TS/TT	Mobiluncus curtisii
PWY-5188	tetrapyrrole biosynthesis I (from glutamate)	TS/TT	Moraxella lacunata
PWY-5188	tetrapyrrole biosynthesis I (from glutamate)	TS/TT	Moraxella nonliquefaciens
PWY-5188	tetrapyrrole biosynthesis I (from glutamate)	TS/TT	Neisseria flavescens
PWY-5188	tetrapyrrole biosynthesis I (from glutamate)	TS/TT	Neisseria meningitidis
PWY-5188	tetrapyrrole biosynthesis I (from glutamate)	TS/TT	Neisseria subflava
PWY-5188	tetrapyrrole biosynthesis I (from glutamate)	TS/TT	Pantoea agglomerans
PWY-5188	tetrapyrrole biosynthesis I (from glutamate)	TS/TT	Pantoea vagans
PWY-5188	tetrapyrrole biosynthesis I (from glutamate)	TS/TT	Propionibacterium namnetense
PWY-5188	tetrapyrrole biosynthesis I (from glutamate)	TS/TT	Rothia mucilaginosa
PWY-5188	tetrapyrrole biosynthesis I (from glutamate)	TS/TT	Staphylococcus aureus
PWY-5188	tetrapyrrole biosynthesis I (from glutamate)	TS/TT	Staphylococcus epidermidis
PWY-5188	tetrapyrrole biosynthesis I (from glutamate)	TS/TT	Staphylococcus hominis
PWY-5188	tetrapyrrole biosynthesis I (from glutamate)	TS/TT	Staphylococcus saprophyticus
PWY-5188	tetrapyrrole biosynthesis I (from glutamate)	TS/TT	Staphylococcus schweitzeri
PWY-5188	tetrapyrrole biosynthesis I (from glutamate)	TS/TT	Staphylococcus xylosus
PWY-5188	tetrapyrrole biosynthesis I (from glutamate)	TS/TT	Streptococcus pneumoniae
PWY-5188	tetrapyrrole biosynthesis I (from glutamate)	TS/TT	Streptomyces albidoflavus
PWY-5188	tetrapyrrole biosynthesis I (from glutamate)	TS/TT	Streptomyces albus
PWY-5188	tetrapyrrole biosynthesis I (from glutamate)	TS/TT	Streptomyces koyangensis
PWY-5188	tetrapyrrole biosynthesis I (from glutamate)	TS/TT	Suttonella indologenes
PWY-5188	tetrapyrrole biosynthesis I (from glutamate)	TS/TT	Veillonellaceae bacterium DNF00626
PWY-5189	tetrapyrrole biosynthesis II (from glycine)	TS/TT	Acetobacter orientalis
PWY-5189	tetrapyrrole biosynthesis II (from glycine)	TS/TT	Acinetobacter junii
PWY-5189	tetrapyrrole biosynthesis II (from glycine)	TS/TT	Corynebacterium accolens
PWY-5189	tetrapyrrole biosynthesis II (from glycine)	TS/TT	Corynebacterium pseudogenitalium
PWY-5189	tetrapyrrole biosynthesis II (from glycine)	TS/TT	Corynebacterium tuberculostearicum
PWY-5189	tetrapyrrole biosynthesis II (from glycine)	TS/TT	Cutibacterium acnes
PWY-5189	tetrapyrrole biosynthesis II (from glycine)	TS/TT	Cutibacterium avidum
PWY-5189	tetrapyrrole biosynthesis II (from glycine)	TS/TT	Klebsiella pneumoniae
PWY-5189	tetrapyrrole biosynthesis II (from glycine)	TS/TT	Mobiluncus curtisii
PWY-5189	tetrapyrrole biosynthesis II (from glycine)	TS/TT	Neisseria flavescens
PWY-5189	tetrapyrrole biosynthesis II (from glycine)	TS/TT	Neisseria meningitidis
PWY-5189	tetrapyrrole biosynthesis II (from glycine)	TS/TT	Neisseria subflava
PWY-5189	tetrapyrrole biosynthesis II (from glycine)	TS/TT	Ochrobactrum pseudogrignonense
PWY-5189	tetrapyrrole biosynthesis II (from glycine)	TS/TT	Pantoea vagans
PWY-5189	tetrapyrrole biosynthesis II (from glycine)	TS/TT	Propionibacterium namnetense
PWY-5189	tetrapyrrole biosynthesis II (from glycine)	TS/TT	Staphylococcus aureus
PWY-5189	tetrapyrrole biosynthesis II (from glycine)	TS/TT	Staphylococcus epidermidis
PWY-5189	tetrapyrrole biosynthesis II (from glycine)	TS/TT	Streptococcus pneumoniae
PWY-5189	tetrapyrrole biosynthesis II (from glycine)	TS/TT	Streptomyces albidoflavus
PWY-5345	superpathway of L-methionine biosynthesis (by sulfhydrylation)	TS/TT	Staphylococcus xylosus
PWY-5345	superpathway of L-methionine biosynthesis (by sulfhydrylation)	TS/TT	Streptococcus pneumoniae
PWY-5384	sucrose degradation IV (sucrose phosphorylase)	TS/TT	Bifidobacterium adolescentis
PWY-5384	sucrose degradation IV (sucrose phosphorylase)	TS/TT	Bifidobacterium bifidum
PWY-5384	sucrose degradation IV (sucrose phosphorylase)	TS/TT	Bifidobacterium breve
PWY-5384	sucrose degradation IV (sucrose phosphorylase)	TS/TT	Bifidobacterium catenulatum
PWY-5384	sucrose degradation IV (sucrose phosphorylase)	TS/TT	Bifidobacterium longum
PWY-5384	sucrose degradation IV (sucrose phosphorylase)	TS/TT	Klebsiella pneumoniae
PWY-5384	sucrose degradation IV (sucrose phosphorylase)	TS/TT	Lactococcus garvieae
PWY-5384	sucrose degradation IV (sucrose phosphorylase)	TS/TT	Leuconostoc pseudomesenteroides
PWY-5384	sucrose degradation IV (sucrose phosphorylase)	TS/TT	Ochrobactrum pseudogrignonense
PWY-5384	sucrose degradation IV (sucrose phosphorylase)	TS/TT	Pantoea agglomerans
PWY-5384	sucrose degradation IV (sucrose phosphorylase)	TS/TT	Staphylococcus aureus
PWY-5384	sucrose degradation IV (sucrose phosphorylase)	TS/TT	Staphylococcus epidermidis
PWY-5384	sucrose degradation IV (sucrose phosphorylase)	TS/TT	Streptococcus mitis
PWY-5384	sucrose degradation IV (sucrose phosphorylase)	TS/TT	Streptococcus oralis
PWY-5384	sucrose degradation IV (sucrose phosphorylase)	TS/TT	Streptococcus pneumoniae
PWY-5384	sucrose degradation IV (sucrose phosphorylase)	TS/TT	Streptomyces albidoflavus
PWY-5384	sucrose degradation IV (sucrose phosphorylase)	TS/TT	Streptomyces albus
PWY-5384	sucrose degradation IV (sucrose phosphorylase)	TS/TT	Streptomyces wadayamensis
PWY-5384	sucrose degradation IV (sucrose phosphorylase)	TS/TT	Suttonella indologenes
PWY-5484	glycolysis II (from fructose 6-phosphate)	TS/TT	Haemophilus aegyptius
PWY-5484	glycolysis II (from fructose 6-phosphate)	TS/TT	Haemophilus influenzae
PWY-5484	glycolysis II (from fructose 6-phosphate)	TS/TT	Haemophilus sp C1
PWY-5484	glycolysis II (from fructose 6-phosphate)	TS/TT	Klebsiella pneumoniae
PWY-5484	glycolysis II (from fructose 6-phosphate)	TS/TT	Pantoea agglomerans
PWY-5484	glycolysis II (from fructose 6-phosphate)	TS/TT	Pantoea vagans
PWY-5484	glycolysis II (from fructose 6-phosphate)	TS/TT	Staphylococcus aureus
PWY-5484	glycolysis II (from fructose 6-phosphate)	TS/TT	Staphylococcus epidermidis
PWY-5484	glycolysis II (from fructose 6-phosphate)	TS/TT	Staphylococcus xylosus
PWY-5659	GDP-mannose biosynthesis	TS/TT	Corynebacterium accolens
PWY-5659	GDP-mannose biosynthesis	TS/TT	Corynebacterium pseudogenitalium
PWY-5659	GDP-mannose biosynthesis	TS/TT	Corynebacterium tuberculostearicum
PWY-5659	GDP-mannose biosynthesis	TS/TT	Haemophilus influenzae
PWY-5659	GDP-mannose biosynthesis	TS/TT	Ochrobactrum pseudogrignonense
PWY-5659	GDP-mannose biosynthesis	TS/TT	Porphyromonas uenonis
PWY-5659	GDP-mannose biosynthesis	TS/TT	Prevotella timonensis
PWY-5659	GDP-mannose biosynthesis	TS/TT	Pseudomonas hunanensis
[truncated: 2,202 more rows]

## Sheet: Table S3g - older adults
Table S3g: Species-level contributions to CLO-associated functional pathway in the ocular microbiome of older adults
[truncated: 3,757 more rows]
