# Supplementary material for: Phylogenetic diversity, functional pathways, and network interactions of ocular chlamydia-like organisms (CLOs) in trachoma-endemic Ethiopia
Source: mBio. 2026 Apr 23;17(5):e00534-26. doi: 10.1128/mbio.00534-26 (PMC13170232; doi:10.1128/mbio.00534-26)
Supplement: Table S4 — Species network properties from SparCC co-occurrence analysis. [file mbio.00534-26-s0005.xlsx]

## Sheet: network_species_subcluster
Table S4. Species network properties from SparCC co-occurrence analysis in CLO+ and CLO- ocular microbiome samples.
Species included in the co-occurrence networks constructed using SparCC (Sparse Correlations for Compositional data) analysis. Degree represents the number of significant correlations (edges) each species has with other species in the network. Subcluster indicates the community module assignment determined by Louvain clustering algorithm. Network denotes the infection status group (CLO+ or CLO-) …
Species	Degree	Subcluster	Network
Anaerococcus prevotii	15	1	CLO-
Anaerococcus sp. WGS1529	7	1	CLO-
Anaerococcus sp. WGS1579	7	1	CLO-
Anaerococcus sp. WGS1596	7	1	CLO-
Arcanobacterium haemolyticum	8	1	CLO-
Corynebacterium accolens	84	1	CLO-
Corynebacterium afermentans	8	1	CLO-
Corynebacterium argentoratense	19	1	CLO-
Corynebacterium aurimucosum	9	1	CLO-
Corynebacterium belfantii	19	1	CLO-
Corynebacterium confusum	14	1	CLO-
Corynebacterium diphtheriae	40	1	CLO-
Corynebacterium endometrii	26	1	CLO-
Corynebacterium genitalium	2	1	CLO-
Corynebacterium hansenii	4	1	CLO-
Corynebacterium jeikeium	4	1	CLO-
Corynebacterium kroppenstedtii	6	1	CLO-
Corynebacterium lactis	24	1	CLO-
Corynebacterium lujinxingii	7	1	CLO-
Corynebacterium macginleyi	89	1	CLO-
Corynebacterium marquesiae	105	1	CLO-
Corynebacterium minutissimum	6	1	CLO-
Corynebacterium propinquum	40	1	CLO-
Corynebacterium pseudodiphtheriticum	44	1	CLO-
Corynebacterium resistens	20	1	CLO-
Corynebacterium riegelii	3	1	CLO-
Corynebacterium segmentosum	20	1	CLO-
Corynebacterium sp. UMB2355A	20	1	CLO-
Corynebacterium striatum	47	1	CLO-
Corynebacterium urealyticum	11	1	CLO-
Cutibacterium granulosum	54	1	CLO-
Dolosigranulum pigrum	74	1	CLO-
Dolosigranulum savutiense	21	1	CLO-
Peptoniphilus harei	10	1	CLO-
Pseudoglutamicibacter albus	6	1	CLO-
Staphylococcus epidermidis	99	1	CLO-
Streptococcus pyogenes	2	1	CLO-
Trueperella pecoris	4	1	CLO-
Trueperella pyogenes	4	1	CLO-
Staphylococcus hominis	118	2	CLO-
Dietzia kunjamensis	87	2	CLO-
Kocuria palustris	52	2	CLO-
Brachybacterium sp. GU-2	34	2	CLO-
Kytococcus sedentarius	30	2	CLO-
Corynebacterium xerosis	23	2	CLO-
Micrococcus terreus	23	2	CLO-
Ornithinimicrobium flavum	22	2	CLO-
Kocuria rosea	21	2	CLO-
Lactococcus lactis	21	2	CLO-
Micrococcus luteus	19	2	CLO-
Tessaracoccus flavus	18	2	CLO-
Corynebacterium casei	16	2	CLO-
Glutamicibacter arilaitensis	15	2	CLO-
Brachybacterium sp. Z12	15	2	CLO-
Propioniciclava sp. MC1595	15	2	CLO-
Brachybacterium sp. GPGPB12	14	2	CLO-
Janibacter melonis	14	2	CLO-
Corynebacterium maris	13	2	CLO-
Janibacter sp. DB-40	13	2	CLO-
Serinicoccus marinus	13	2	CLO-
Brevibacterium sp. CS2	13	2	CLO-
Lactiplantibacillus plantarum	11	2	CLO-
Corynebacterium variabile	10	2	CLO-
Kocuria sp. KD4	9	2	CLO-
Brachybacterium saurashtrense	9	2	CLO-
Kocuria marina	8	2	CLO-
Staphylococcus xylosus	8	2	CLO-
Corynebacterium efficiens	7	2	CLO-
Janibacter sp. CX7	7	2	CLO-
Serinicoccus profundi	6	2	CLO-
Staphylococcus saprophyticus	6	2	CLO-
Leuconostoc falkenbergense	6	2	CLO-
Corynebacterium ureicelerivorans	5	2	CLO-
Lactobacillus helveticus	5	2	CLO-
Corynebacterium appendicis	4	2	CLO-
Kocuria rhizophila	4	2	CLO-
Kocuria flava	4	2	CLO-
Micrococcus lylae	4	2	CLO-
Janibacter terrae	4	2	CLO-
Janibacter cremeus	4	2	CLO-
Brachybacterium ginsengisoli	3	2	CLO-
Janibacter indicus	3	2	CLO-
Knoellia locipacati	3	2	CLO-
Ornithinimicrobium avium	3	2	CLO-
Ornithinimicrobium sufpigmenti	3	2	CLO-
Janibacter sp. YB324	2	2	CLO-
Staphylococcus shinii	2	2	CLO-
Staphylococcus pseudoxylosus	2	2	CLO-
Staphylococcus succinus	2	2	CLO-
Companilactobacillus paralimentarius	2	2	CLO-
Corynebacterium stationis	1	2	CLO-
Corynebacterium faecale	1	2	CLO-
Rhodococcus coprophilus	1	2	CLO-
Kocuria varians	1	2	CLO-
Microbacterium aerolatum	1	2	CLO-
Janibacter limosus	1	2	CLO-
Serinicoccus hydrothermalis	1	2	CLO-
Staphylococcus equorum	1	2	CLO-
Mammaliicoccus sciuri	1	2	CLO-
Levilactobacillus brevis	1	2	CLO-
Fructilactobacillus sanfranciscensis	1	2	CLO-
Ruoffia tabacinasalis	1	2	CLO-
Rothia mucilaginosa	88	3	CLO-
Streptococcus mitis	88	3	CLO-
Gemella haemolysans	80	3	CLO-
Streptococcus oralis	73	3	CLO-
Streptococcus sanguinis	56	3	CLO-
Rothia dentocariosa	46	3	CLO-
Granulicatella adiacens	46	3	CLO-
Schaalia odontolytica	45	3	CLO-
Actinomyces oris	42	3	CLO-
Streptococcus gordonii	40	3	CLO-
Veillonella parvula	39	3	CLO-
Arachnia propionica	37	3	CLO-
Prevotella melaninogenica	37	3	CLO-
Abiotrophia defectiva	31	3	CLO-
Neisseria subflava	30	3	CLO-
Granulicatella elegans	29	3	CLO-
Rothia aeria	28	3	CLO-
Streptococcus sp. Marseille-Q3533	28	3	CLO-
Neisseria sicca	28	3	CLO-
Moraxella nonliquefaciens	26	3	CLO-
Moraxella catarrhalis	26	3	CLO-
Streptococcus sp. 116-D4	24	3	CLO-
Moraxella lincolnii	24	3	CLO-
Streptococcus sp. NPS 308	23	3	CLO-
Neisseria mucosa	23	3	CLO-
Moraxella sp. K1664	23	3	CLO-
Neisseria elongata	22	3	CLO-
Moraxella sp. ATCC 23246	22	3	CLO-
Moraxella bovis	22	3	CLO-
Moraxella bovoculi	21	3	CLO-
Streptococcus pneumoniae	20	3	CLO-
Corynebacterium matruchotii	18	3	CLO-
Streptococcus sp. DTU_2020_1001019_1_SI_AUS_MUR_006	18	3	CLO-
Streptococcus australis	18	3	CLO-
Moraxella canis	18	3	CLO-
Moraxella ovis	17	3	CLO-
Moraxella cuniculi	17	3	CLO-
Moraxella nasibovis	17	3	CLO-
Moraxella haemolytica	17	3	CLO-
Haemophilus parainfluenzae	17	3	CLO-
Streptococcus sp. oral taxon 431	16	3	CLO-
Lachnoanaerobaculum gingivalis	16	3	CLO-
Alysiella crassa	16	3	CLO-
Moraxella sp. FZFQ2102	16	3	CLO-
Moraxella nasicaprae	16	3	CLO-
Moraxella atlantae	16	3	CLO-
Moraxella nasovis	16	3	CLO-
Streptococcus sp. 1643	14	3	CLO-
Streptococcus sp. oral taxon 061	14	3	CLO-
Neisseria macacae	13	3	CLO-
Neisseria meningitidis	12	3	CLO-
Streptococcus pseudopneumoniae	11	3	CLO-
Streptococcus nidrosiense	11	3	CLO-
Veillonella rogosae	9	3	CLO-
Neisseria sp. oral taxon 014	9	3	CLO-
Capnocytophaga sputigena	9	3	CLO-
Streptococcus sp. Marseille-Q6470	8	3	CLO-
Streptococcus infantis	8	3	CLO-
Morococcus cerebrosus	8	3	CLO-
Prevotella intermedia	8	3	CLO-
Haemophilus influenzae	7	3	CLO-
Haemophilus haemolyticus	6	3	CLO-
Porphyromonas sp. oral taxon 275	6	3	CLO-
Mogibacterium diversum	5	3	CLO-
Haemophilus aegyptius	4	3	CLO-
Haemophilus parahaemolyticus	4	3	CLO-
Prevotella sp. oral taxon 299	3	3	CLO-
Pauljensenia hongkongensis	2	3	CLO-
Aggregatibacter sp. 2125159857	2	3	CLO-
Prevotella jejuni	2	3	CLO-
Propionibacterium acidifaciens	1	3	CLO-
Parvimonas micra	1	3	CLO-
Selenomonas sputigena	1	3	CLO-
Lautropia mirabilis	1	3	CLO-
Neisseria lactamica	1	3	CLO-
Neisseria flavescens	1	3	CLO-
Aggregatibacter aphrophilus	1	3	CLO-
Porphyromonas gingivalis	1	3	CLO-
Bradyrhizobium sp. CCBAU 53421	34	4	CLO-
Mycobacterium canetti	18	4	CLO-
Bradyrhizobium sp. ma5	15	4	CLO-
Bradyrhizobium sp. Pha-3	14	4	CLO-
Bradyrhizobium sp. B097	13	4	CLO-
Burkholderia pseudomallei	11	4	CLO-
Bacillus velezensis	8	4	CLO-
Xanthomonas euvesicatoria	8	4	CLO-
Bradyrhizobium sp. B124	8	4	CLO-
Staphylococcus pseudintermedius	7	4	CLO-
Mycobacterium sp. Z3061	6	4	CLO-
Streptomyces lividans	6	4	CLO-
Alteromonas australica	5	4	CLO-
Bradyrhizobium sp. UASWS1016	5	4	CLO-
Bradyrhizobium sp. 41S5	5	4	CLO-
Bradyrhizobium quebecense	5	4	CLO-
Rhodopseudomonas boonkerdii	5	4	CLO-
Bradyrhizobium sp. CCBAU 51753	4	4	CLO-
Bradyrhizobium genosp. L	4	4	CLO-
Bradyrhizobium brasilense	3	4	CLO-
Bradyrhizobium sp. 6(2017)	1	4	CLO-
Bradyrhizobium elkanii	1	4	CLO-
Tardiphaga alba	1	4	CLO-
Mesomycoplasma hyorhinis	138	5	CLO-
Ruminococcus bicirculans (ex Wegman et al. 2014)	133	5	CLO-
Alistipes onderdonkii	126	5	CLO-
Bacteroides cellulosilyticus	124	5	CLO-
Dictyostelium discoideum	124	5	CLO-
Simiaoa sunii	120	5	CLO-
Parabacteroides merdae	118	5	CLO-
Anaerostipes hadrus	117	5	CLO-
Blautia obeum	117	5	CLO-
Roseburia intestinalis	117	5	CLO-
Roseburia faecis	115	5	CLO-
Roseburia hominis	115	5	CLO-
Anaerobutyricum hallii	114	5	CLO-
Sellimonas intestinalis	112	5	CLO-
Bacteroides eggerthii	111	5	CLO-
Lachnospira eligens	111	5	CLO-
Bacteroides intestinalis	107	5	CLO-
Toxoplasma gondii	107	5	CLO-
Yersinia similis	107	5	CLO-
Flavonifractor plautii	105	5	CLO-
Ruminococcus sp. SR1/5	105	5	CLO-
Eisenbergiella porci	103	5	CLO-
Ruthenibacterium lactatiformans	101	5	CLO-
[Ruminococcus] lactaris	100	5	CLO-
Bifidobacterium pseudocatenulatum	99	5	CLO-
Vescimonas coprocola	98	5	CLO-
Parabacteroides distasonis	97	5	CLO-
[Clostridium] scindens	96	5	CLO-
Bdellovibrio bacteriovorus	96	5	CLO-
Blautia sp. SC05B48	96	5	CLO-
Coprococcus sp. ART55/1	92	5	CLO-
Bifidobacterium adolescentis	89	5	CLO-
Faecalibacterium duncaniae	89	5	CLO-
Bacteroides caccae	88	5	CLO-
Coprococcus catus	88	5	CLO-
Eggerthella lenta	88	5	CLO-
Faecalibacterium sp. I3-3-89	87	5	CLO-
Longicatena caecimuris	86	5	CLO-
Alistipes finegoldii	83	5	CLO-
Alistipes communis	82	5	CLO-
Dorea formicigenerans	82	5	CLO-
Monoglobus pectinilyticus	82	5	CLO-
Blautia luti	78	5	CLO-
Phascolarctobacterium faecium	75	5	CLO-
Plasmodium knowlesi	75	5	CLO-
Thomasclavelia ramosa	75	5	CLO-
Faecalibacillus intestinalis	74	5	CLO-
Alistipes shahii	73	5	CLO-
Clostridium sp. C45	72	5	CLO-
Eshraghiella crossota	71	5	CLO-
Segatella copri	71	5	CLO-
Syntrophotalea acetylenivorans	70	5	CLO-
Enterocloster bolteae	68	5	CLO-
Akkermansia muciniphila	66	5	CLO-
Eubacterium ventriosum	66	5	CLO-
Methanobrevibacter smithii	66	5	CLO-
Eubacterium ramulus	65	5	CLO-
Plasmodium vivax	64	5	CLO-
Odoribacter splanchnicus	62	5	CLO-
Collinsella aerofaciens	61	5	CLO-
Blautia hydrogenotrophica	60	5	CLO-
Pantoea vagans	59	5	CLO-
Faecalibacterium sp. I4-1-79	53	5	CLO-
Puccinia striiformis	53	5	CLO-
Clostridium sp. M62/1	50	5	CLO-
Intestinibacter bartlettii	50	5	CLO-
Klebsiella pneumoniae	48	5	CLO-
Bifidobacterium angulatum	46	5	CLO-
Bifidobacterium longum	45	5	CLO-
Adlercreutzia equolifaciens	44	5	CLO-
Faecalibacterium sp. i21-0019-B1	44	5	CLO-
Thomasclavelia spiroformis	44	5	CLO-
Acidaminococcus intestini	43	5	CLO-
Mediterraneibacter glycyrrhizinilyticus	42	5	CLO-
Bifidobacterium bifidum	41	5	CLO-
Faecalibacterium taiwanense	41	5	CLO-
Faecalibacterium sp. I3-3-33	39	5	CLO-
Paraprevotella clara	39	5	CLO-
Enterocloster clostridioformis	38	5	CLO-
Faecalibacterium sp. I4-3-84	36	5	CLO-
Intestinimonas butyriciproducens	35	5	CLO-
Giardia intestinalis	32	5	CLO-
Blautia hansenii	29	5	CLO-
Hungatella hathewayi	27	5	CLO-
Vescimonas fastidiosa	27	5	CLO-
Lawsonibacter asaccharolyticus	26	5	CLO-
Phascolarctobacterium succinatutens	26	5	CLO-
Clostridioides difficile	25	5	CLO-
Faecalibacterium sp. IP-3-29	23	5	CLO-
Blautia parvula	22	5	CLO-
Subdoligranulum variabile	21	5	CLO-
Bacteroides faecis	19	5	CLO-
Bacteroides salyersiae	19	5	CLO-
Collinsella stercoris	18	5	CLO-
Faecalibacterium sp. I2-3-92	18	5	CLO-
Enterocloster asparagiformis	16	5	CLO-
Faecalibacterium wellingii	16	5	CLO-
Collinsella sp. i05-0019-G5	13	5	CLO-
Streptomyces subrutilus	12	5	CLO-
Adlercreutzia hattorii	9	5	CLO-
Faecalibacterium sp. IP-1-18	9	5	CLO-
Coprococcus eutactus	8	5	CLO-
Streptococcus salivarius	8	5	CLO-
Bacteroides finegoldii	7	5	CLO-
Pusillibacter faecalis	6	5	CLO-
Streptomyces sp. NBC_00203	6	5	CLO-
uncultured Subdoligranulum sp.	5	5	CLO-
Listeria monocytogenes	4	5	CLO-
Bifidobacterium catenulatum	3	5	CLO-
Segatella hominis	3	5	CLO-
Gordonibacter pamelaeae	2	5	CLO-
Phaeodactylum tricornutum	2	5	CLO-
Bacillus thuringiensis	1	5	CLO-
Besnoitia besnoiti	1	5	CLO-
Bifidobacterium breve	1	5	CLO-
Catenibacterium mitsuokai	1	5	CLO-
Novosphingobium kaempferiae	1	5	CLO-
Sellimonas catena	1	5	CLO-
Thermoanaerobacterium thermosaccharolyticum	31	6	CLO-
Bacillus smithii	24	6	CLO-
Enterococcus cecorum	23	6	CLO-
Alicyclobacillus acidocaldarius	22	6	CLO-
Haloimpatiens lingqiaonensis	19	6	CLO-
Heyndrickxia coagulans	18	6	CLO-
Fodinisporobacter ferrooxydans	17	6	CLO-
Niallia sp. RD1	14	6	CLO-
Neobacillus mesonae	12	6	CLO-
Thermoanaerobacterium sp. RBIITD	12	6	CLO-
Heyndrickxia sporothermodurans	11	6	CLO-
Caldifermentibacillus hisashii	10	6	CLO-
Acetivibrio thermocellus	10	6	CLO-
Cronobacter sakazakii	10	6	CLO-
Burkholderia multivorans	9	6	CLO-
Neobacillus sp. 114	7	6	CLO-
Thermoanaerobacterium xylanolyticum	7	6	CLO-
Fervidobacterium nodosum	6	6	CLO-
Bacillus aquiflavi	5	6	CLO-
Pseudomonas monteilii	4	6	CLO-
Neobacillus sp. OS1-32	3	6	CLO-
Alicyclobacillus mengziensis	3	6	CLO-
Rubrobacter xylanophilus	2	6	CLO-
Thermoanaerobacterium sp. CMT5567-10	2	6	CLO-
Pseudomonas alloputida	2	6	CLO-
Clostridium bornimense	1	6	CLO-
Citrobacter freundii complex sp. CFNIH2	1	6	CLO-
Methylobacterium fujisawaense	1	6	CLO-
Clostridium botulinum	1	Other	CLO-
Babesia bigemina	1	Other	CLO-
[Clostridium] scindens	81	5	CLO+
[Ruminococcus] lactaris	72	5	CLO+
Abiotrophia defectiva	29	3	CLO+
Acetivibrio thermocellus	6	6	CLO+
Acetobacter orientalis	4	2	CLO+
Acidaminococcus intestini	84	5	CLO+
Acinetobacter schindleri	3	2	CLO+
Actinomyces oris	32	3	CLO+
Actinosynnema pretiosum	2	9	CLO+
Adlercreutzia equolifaciens	1	9	CLO+
Aggregatibacter aphrophilus	6	3	CLO+
Aggregatibacter segnis	7	3	CLO+
Aggregatibacter sp. 2125159857	7	3	CLO+
Aggregatibacter sp. Marseille-P9115	2	3	CLO+
Aggregatibacter sp. oral taxon 513	4	3	CLO+
Agrococcus sp. Marseille-Q4369	1	2	CLO+
Akkermansia muciniphila	62	5	CLO+
Alicyclobacillus acidocaldarius	21	6	CLO+
Alistipes communis	77	5	CLO+
Alistipes finegoldii	84	5	CLO+
Alistipes onderdonkii	103	5	CLO+
Alistipes shahii	86	5	CLO+
Alteromonas australica	7	7	CLO+
Alysiella crassa	15	8	CLO+
Anaerobutyricum hallii	98	5	CLO+
Anaerococcus prevotii	6	1	CLO+
Anaerococcus sp. WGS1529	1	1	CLO+
Anaerostipes hadrus	92	5	CLO+
Anoxybacillus amylolyticus	2	6	CLO+
Arachnia propionica	25	3	CLO+
Babesia bigemina	7	6	CLO+
Bacillus aquiflavi	4	6	CLO+
Bacillus smithii	16	6	CLO+
Bacillus velezensis	17	7	CLO+
Bacteroides caccae	92	5	CLO+
Bacteroides cellulosilyticus	78	5	CLO+
Bacteroides eggerthii	51	5	CLO+
Bacteroides faecis	2	2	CLO+
Bacteroides finegoldii	77	5	CLO+
Bacteroides intestinalis	65	5	CLO+
Bacteroides nordii	49	5	CLO+
Bacteroides salyersiae	45	5	CLO+
Bdellovibrio bacteriovorus	11	9	CLO+
Besnoitia besnoiti	3	9	CLO+
Bifidobacterium adolescentis	94	5	CLO+
Bifidobacterium angulatum	14	5	CLO+
Bifidobacterium bifidum	67	5	CLO+
Bifidobacterium catenulatum	43	5	CLO+
Bifidobacterium longum	73	5	CLO+
Bifidobacterium pseudocatenulatum	79	5	CLO+
Blautia hydrogenotrophica	1	9	CLO+
Blautia luti	91	5	CLO+
Blautia obeum	85	5	CLO+
Blautia parvula	1	9	CLO+
Blautia sp. SC05B48	84	5	CLO+
Brachybacterium avium	14	2	CLO+
Brachybacterium ginsengisoli	20	2	CLO+
Brachybacterium saurashtrense	16	2	CLO+
Brachybacterium sp. GPGPB12	24	2	CLO+
Brachybacterium sp. GU-2	29	2	CLO+
Brachybacterium sp. P6-10-X1	4	2	CLO+
Brachybacterium sp. Z12	22	2	CLO+
Brachybacterium vulturis	9	2	CLO+
Bradyrhizobium brasilense	3	4	CLO+
Bradyrhizobium elkanii	3	4	CLO+
Bradyrhizobium genosp. L	4	4	CLO+
Bradyrhizobium quebecense	6	4	CLO+
Bradyrhizobium septentrionale	1	4	CLO+
Bradyrhizobium sp. 41S5	6	4	CLO+
Bradyrhizobium sp. B097	11	4	CLO+
Bradyrhizobium sp. B124	8	4	CLO+
Bradyrhizobium sp. CCBAU 51753	3	4	CLO+
Bradyrhizobium sp. CCBAU 53421	11	4	CLO+
Bradyrhizobium sp. ma5	7	4	CLO+
Bradyrhizobium sp. Pha-3	9	4	CLO+
Bradyrhizobium sp. UASWS1016	4	4	CLO+
Brevibacterium sp. CS2	19	2	CLO+
Burkholderia multivorans	11	6	CLO+
Burkholderia pseudomallei	13	7	CLO+
Caldifermentibacillus hisashii	8	6	CLO+
Candidatus Ornithobacterium hominis	1	8	CLO+
Capnocytophaga sputigena	17	3	CLO+
Catenibacterium mitsuokai	80	5	CLO+
Clostridioides difficile	49	5	CLO+
Clostridium botulinum	4	6	CLO+
Clostridium sp. C45	77	5	CLO+
Clostridium sp. M62/1	74	5	CLO+
Collinsella aerofaciens	87	5	CLO+
Collinsella sp. i05-0019-G5	78	5	CLO+
Coprococcus catus	87	5	CLO+
Coprococcus eutactus	56	5	CLO+
Coprococcus sp. ART55/1	92	5	CLO+
Anaerococcus sp. WGS1579	2	1	CLO+
Corynebacterium appendicis	1	3	CLO+
Anaerococcus sp. WGS1596	2	1	CLO+
Corynebacterium casei	6	2	CLO+
Corynebacterium accolens	24	1	CLO+
Corynebacterium efficiens	13	2	CLO+
Corynebacterium gottingense	1	3	CLO+
Corynebacterium argentoratense	20	1	CLO+
Corynebacterium aurimucosum	14	1	CLO+
Corynebacterium kroppenstedtii	1	3	CLO+
Corynebacterium belfantii	15	1	CLO+
Corynebacterium maris	2	2	CLO+
Corynebacterium matruchotii	28	3	CLO+
Corynebacterium confusum	16	1	CLO+
Corynebacterium pseudodiphtheriticum	19	3	CLO+
Corynebacterium coyleae	6	1	CLO+
Corynebacterium diphtheriae	18	1	CLO+
Corynebacterium endometrii	21	1	CLO+
Corynebacterium hansenii	1	1	CLO+
Corynebacterium ureicelerivorans	3	3	CLO+
Corynebacterium variabile	4	2	CLO+
Corynebacterium xerosis	15	2	CLO+
Cronobacter sakazakii	12	6	CLO+
Cutibacterium granulosum	8	3	CLO+
Cystobacter fuscus	1	9	CLO+
Deinococcus ficus	1	2	CLO+
Dictyostelium discoideum	19	9	CLO+
Dietzia kunjamensis	83	2	CLO+
Dietzia sp. B32	1	2	CLO+
Dolosigranulum pigrum	16	8	CLO+
Dolosigranulum savutiense	10	8	CLO+
Dorea formicigenerans	88	5	CLO+
Eggerthella lenta	78	5	CLO+
Eisenbergiella porci	76	5	CLO+
Enterocloster asparagiformis	33	5	CLO+
Enterocloster bolteae	82	5	CLO+
Enterocloster clostridioformis	30	5	CLO+
Enterococcus cecorum	23	6	CLO+
Eshraghiella crossota	58	5	CLO+
Eubacterium ramulus	88	5	CLO+
Eubacterium ventriosum	56	5	CLO+
Facklamia hominis	23	5	CLO+
Faecalibacillus intestinalis	63	5	CLO+
Faecalibacterium duncaniae	87	5	CLO+
Faecalibacterium sp. I2-3-92	65	5	CLO+
Faecalibacterium sp. i21-0019-B1	56	5	CLO+
Faecalibacterium sp. I3-3-33	69	5	CLO+
Faecalibacterium sp. I3-3-89	82	5	CLO+
Faecalibacterium sp. I4-1-79	82	5	CLO+
Faecalibacterium sp. I4-3-84	69	5	CLO+
Faecalibacterium sp. IP-1-18	56	5	CLO+
Faecalibacterium sp. IP-3-29	64	5	CLO+
Faecalibacterium taiwanense	65	5	CLO+
Faecalibacterium wellingii	68	5	CLO+
Fervidobacterium nodosum	3	6	CLO+
Flavonifractor plautii	98	5	CLO+
Fodinisporobacter ferrooxydans	9	6	CLO+
Fusobacterium nucleatum	2	9	CLO+
Gemella haemolysans	33	3	CLO+
Giardia intestinalis	1	9	CLO+
Glutamicibacter arilaitensis	19	2	CLO+
Glutamicibacter mishrai	3	2	CLO+
Granulicatella adiacens	27	3	CLO+
Granulicatella elegans	15	9	CLO+
Haemophilus aegyptius	5	3	CLO+
Haemophilus haemolyticus	11	3	CLO+
Haemophilus influenzae	5	3	CLO+
Haemophilus parahaemolyticus	9	3	CLO+
Haemophilus parainfluenzae	15	3	CLO+
Haloimpatiens lingqiaonensis	18	6	CLO+
Heyndrickxia coagulans	16	6	CLO+
Heyndrickxia sporothermodurans	9	6	CLO+
Hungatella hathewayi	53	5	CLO+
Intestinibacter bartlettii	7	5	CLO+
Intestinimonas butyriciproducens	80	5	CLO+
Janibacter cremeus	17	2	CLO+
Janibacter indicus	15	2	CLO+
Janibacter limosus	16	2	CLO+
Janibacter melonis	33	2	CLO+
Janibacter sp. CX7	18	2	CLO+
Janibacter sp. DB-40	21	2	CLO+
Janibacter sp. YB324	3	2	CLO+
Janibacter terrae	18	2	CLO+
Kingella denitrificans	1	3	CLO+
Klebsiella pneumoniae	5	7	CLO+
Knoellia locipacati	2	2	CLO+
Kocuria flava	9	2	CLO+
Kocuria marina	1	2	CLO+
Kocuria palustris	51	2	CLO+
Kocuria rhizophila	2	2	CLO+
Kocuria rosea	52	2	CLO+
Kocuria sp. KD4	5	2	CLO+
Komagataeibacter sucrofermentans	1	9	CLO+
Kytococcus sedentarius	37	2	CLO+
Lachnoanaerobaculum gingivalis	13	3	CLO+
Lachnospira eligens	92	5	CLO+
Lactiplantibacillus plantarum	7	2	CLO+
Lactobacillus helveticus	10	2	CLO+
Lactococcus lactis	6	2	CLO+
Lactococcus raffinolactis	8	7	CLO+
Lautropia mirabilis	8	3	CLO+
Lawsonibacter asaccharolyticus	42	5	CLO+
Leuconostoc falkenbergense	5	2	CLO+
Levilactobacillus brevis	1	2	CLO+
Ligilactobacillus ruminis	75	5	CLO+
Listeria monocytogenes	1	9	CLO+
Longicatena caecimuris	1	9	CLO+
Marinomonas sp. A3A	13	7	CLO+
Marinomonas sp. CT5	14	7	CLO+
Mesomycoplasma hyorhinis	47	9	CLO+
Methanobrevibacter ruminantium	1	9	CLO+
Methanobrevibacter smithii	55	5	CLO+
Methanobrevibacter sp. YE315	2	9	CLO+
Methylobacterium currus	1	7	CLO+
Methylobacterium fujisawaense	7	7	CLO+
Methylobacterium radiotolerans	1	7	CLO+
Microbacterium aerolatum	1	2	CLO+
Microbacterium chocolatum	8	7	CLO+
Micrococcus luteus	23	2	CLO+
Micrococcus lylae	14	2	CLO+
Micrococcus porci	3	2	CLO+
Micrococcus terreus	75	2	CLO+
Monoglobus pectinilyticus	7	9	CLO+
Moraxella atlantae	12	8	CLO+
Moraxella bovis	18	8	CLO+
Moraxella bovoculi	18	8	CLO+
Moraxella canis	16	8	CLO+
Moraxella catarrhalis	19	8	CLO+
Moraxella cuniculi	15	8	CLO+
Moraxella haemolytica	16	8	CLO+
Moraxella lincolnii	23	8	CLO+
Moraxella nasibovis	16	8	CLO+
Moraxella nasicaprae	16	8	CLO+
Moraxella nasovis	13	8	CLO+
Moraxella nonliquefaciens	20	8	CLO+
Moraxella ovis	17	8	CLO+
Moraxella sp. ATCC 23246	18	8	CLO+
Moraxella sp. FZFQ2102	15	8	CLO+
Moraxella sp. K1664	20	8	CLO+
Morococcus cerebrosus	12	3	CLO+
Mycobacterium canetti	18	7	CLO+
Mycobacterium sp. Z3061	7	7	CLO+
Neisseria cinerea	1	3	CLO+
Neisseria elongata	20	3	CLO+
Neisseria flavescens	3	3	CLO+
Neisseria lactamica	1	3	CLO+
Neisseria macacae	17	3	CLO+
Neisseria mucosa	17	3	CLO+
Neisseria perflava	2	3	CLO+
Neisseria sicca	20	3	CLO+
Neisseria sp. Marseille-Q6792	2	3	CLO+
Neisseria sp. oral taxon 014	10	3	CLO+
Neisseria subflava	15	3	CLO+
Neobacillus mesonae	7	6	CLO+
Neobacillus sp. 114	5	6	CLO+
Neobacillus sp. OS1-32	7	6	CLO+
Neobacillus sp. PS3-12	2	6	CLO+
Niallia sp. RD1	13	6	CLO+
Nocardioides sp. S5	5	2	CLO+
Novosphingobium kaempferiae	1	9	CLO+
Odoribacter splanchnicus	89	5	CLO+
Ornithinimicrobium avium	28	2	CLO+
Ornithinimicrobium flavum	63	2	CLO+
Ornithinimicrobium sufpigmenti	15	2	CLO+
Oscillibacter hominis	46	5	CLO+
Pantoea sp. Lij88	1	Other	CLO+
Pantoea vagans	1	Other	CLO+
Parabacteroides distasonis	93	5	CLO+
Parabacteroides merdae	92	5	CLO+
Paracoccus actinidiae	1	2	CLO+
Paracoccus marcusii	5	2	CLO+
Paracoccus sp. AK26	1	2	CLO+
Paraprevotella clara	5	5	CLO+
Parolsenella catena	42	5	CLO+
Parvimonas micra	4	9	CLO+
Parvimonas parva	64	5	CLO+
Pasteurella multocida	8	7	CLO+
Pauljensenia hongkongensis	7	3	CLO+
Peptoniphilus harei	11	9	CLO+
Phascolarctobacterium faecium	86	5	CLO+
Phascolarctobacterium succinatutens	77	5	CLO+
Plasmodium knowlesi	3	9	CLO+
Plasmodium vivax	7	9	CLO+
Porphyromonas gingivalis	5	9	CLO+
Porphyromonas sp. oral taxon 275	10	3	CLO+
Prevotella intermedia	20	9	CLO+
Prevotella jejuni	25	9	CLO+
Prevotella melaninogenica	17	9	CLO+
Prevotella scopos	1	9	CLO+
Prevotella sp. oral taxon 299	3	9	CLO+
Propioniciclava sp. MC1595	70	2	CLO+
Corynebacterium jeddahense	5	1	CLO+
Pseudomonas monteilii	9	6	CLO+
Puccinia striiformis	2	9	CLO+
Purpureocillium takamizusanense	1	9	CLO+
Pusillibacter faecalis	59	5	CLO+
Rhodopseudomonas boonkerdii	7	7	CLO+
Roseburia faecis	101	5	CLO+
Roseburia hominis	86	5	CLO+
Roseburia intestinalis	97	5	CLO+
Roseburia rectibacter	4	5	CLO+
Rothia aeria	21	3	CLO+
Rothia dentocariosa	17	3	CLO+
Rothia mucilaginosa	21	3	CLO+
Ruminococcus bicirculans (ex Wegman et al. 2014)	107	5	CLO+
Ruminococcus bovis	5	5	CLO+
Ruminococcus sp. SR1/5	88	5	CLO+
Ruthenibacterium lactatiformans	88	5	CLO+
Schaalia odontolytica	23	3	CLO+
Segatella copri	84	5	CLO+
Segatella hominis	83	5	CLO+
Selenomonas sputigena	2	3	CLO+
Sellimonas catena	13	5	CLO+
Sellimonas intestinalis	36	5	CLO+
Serinicoccus chungangensis	1	2	CLO+
Serinicoccus hydrothermalis	2	2	CLO+
Serinicoccus marinus	29	2	CLO+
Serinicoccus profundi	28	2	CLO+
Shewanella algae	13	7	CLO+
Simiaoa sunii	92	5	CLO+
Corynebacterium jeikeium	3	1	CLO+
Staphylococcus hominis	19	3	CLO+
Staphylococcus pseudintermedius	14	7	CLO+
Streptococcus australis	16	3	CLO+
Streptococcus constellatus	4	3	CLO+
Streptococcus gordonii	23	3	CLO+
Streptococcus iniae	9	7	CLO+
Streptococcus mitis	38	3	CLO+
Streptococcus nidrosiense	2	3	CLO+
Streptococcus oralis	21	3	CLO+
Streptococcus pneumoniae	18	3	CLO+
Streptococcus pseudopneumoniae	14	3	CLO+
Streptococcus salivarius	7	5	CLO+
Streptococcus sanguinis	33	3	CLO+
Streptococcus sp. 116-D4	16	3	CLO+
Streptococcus sp. 1643	14	3	CLO+
Streptococcus sp. DTU_2020_1001019_1_SI_AUS_MUR_006	12	3	CLO+
Streptococcus sp. Marseille-Q3533	8	3	CLO+
Streptococcus sp. Marseille-Q6470	7	3	CLO+
Streptococcus sp. NPS 308	15	3	CLO+
Streptococcus sp. oral taxon 061	5	3	CLO+
Streptococcus sp. oral taxon 431	10	3	CLO+
Streptomyces lividans	7	7	CLO+
Streptomyces sp. NBC_00203	5	9	CLO+
Streptomyces sp. NBC_01276	2	9	CLO+
Streptomyces sp. Y1	3	9	CLO+
Streptomyces subrutilus	8	9	CLO+
Subdoligranulum variabile	8	5	CLO+
Sutterella wadsworthensis	78	5	CLO+
Syntrophotalea acetylenivorans	4	9	CLO+
Tardiphaga alba	5	7	CLO+
Tessaracoccus flavus	42	2	CLO+
Thermoanaerobacterium sp. RBIITD	4	6	CLO+
Thermoanaerobacterium thermosaccharolyticum	22	6	CLO+
Thomasclavelia ramosa	30	5	CLO+
Thomasclavelia spiroformis	5	9	CLO+
Toxoplasma gondii	9	9	CLO+
uncultured Subdoligranulum sp.	6	5	CLO+
Veillonella parvula	27	3	CLO+
Veillonella rogosae	6	3	CLO+
Vescimonas coprocola	91	5	CLO+
Vescimonas fastidiosa	82	5	CLO+
Vibrio antiquarius	10	7	CLO+
Vibrio diabolicus	18	7	CLO+
Vibrio diazotrophicus	18	7	CLO+
Vibrio kanaloae	19	7	CLO+
Vibrio plantisponsor	18	7	CLO+
Vibrio toranzoniae	17	7	CLO+
Xanthomonas euvesicatoria	17	7	CLO+
Yersinia similis	18	9	CLO+
Corynebacterium lactis	17	1	CLO+
Corynebacterium macginleyi	22	1	CLO+
Corynebacterium marquesiae	19	1	CLO+
Corynebacterium minutissimum	10	1	CLO+
Corynebacterium propinquum	11	1	CLO+
Corynebacterium resistens	16	1	CLO+
Corynebacterium riegelii	9	1	CLO+
Corynebacterium segmentosum	22	1	CLO+
Corynebacterium sp. UMB2355A	11	1	CLO+
Corynebacterium stationis	1	1	CLO+
Corynebacterium striatum	22	1	CLO+
Corynebacterium urealyticum	13	1	CLO+
Corynebacterium yudongzhengii	2	1	CLO+
Pseudoglutamicibacter albus	1	1	CLO+
Staphylococcus epidermidis	8	1	CLO+
Trueperella pecoris	12	1	CLO+
Trueperella pyogenes	4	1	CLO+

## Sheet: summary statistics
Global network properties of species co-occurrence networks in CLO+ and CLO- ocular microbiome samples.
Summary statistics for SparCC-derived co-occurrence networks comparing CLO+ (n=379 species) and CLO- (n=351 species) samples. Nodes = number of species in the network; Edges = number of significant pairwise correlations; Density = proportion of realized edges relative to all possible edges; Avg_Degree = mean number of connections per species; Clustering_Coefficient = tendency of connected species…
Network	Nodes	Edges	Density	Avg_Degree	Clustering_Coefficient	Modularity	Positive_Edges	Negative_Edges
CLO-Positive	379	4917	0.0686	25.95	0.7611	0.4801	4673	244
CLO-Negative	351	5442	0.0886	31.01	0.6501	0.3914	4605	837
